# Supplementary material for: An asymmetric nautilus-like HflK/C assembly controls FtsH proteolysis of membrane proteins
Source: EMBO J. 2025 Mar 13;44(9):2501–13. doi: 10.1038/s44318-025-00408-1 (PMC12048511; doi:10.1038/s44318-025-00408-1)
Supplement: Supplementary file 3 — Dataset EV1 [file 44318_2025_408_MOESM3_ESM.xlsx]

## Sheet: Legend Dataset EV1
Dataset EV1: Proteins pulled down by FtsH from wild-type or ΔhflK/C cells, with eluates analyzed by mass spectrometry. Columns list: Identified protein common name, Uniprot Accession Number, Gene name, Molecular weight, Total spectral counts and Number of unique peptides in either wild-type and mutant (ΔhflK/C) cells, and Total spectral counts normalized to that observed for FtsH in each strain.

## Sheet: Samples View Report for 1484_AG
Dataset EV1: Proteins pulled down by FtsH from wild-type or ΔhflK/C cells, with eluates analyzed by mass spectrometry. Columns list: Identified protein common name, Uniprot Accession Number, Gene name, Molecular weight, Total spectral counts and Number of unique peptides in either wild-type and mutant (ΔhflK/C) cells, and Total spectral counts normalized to that observed for FtsH in each strain.
					Mutant		WT		Mutant	WT
#	Identified Proteins (680)	Accession Number	Alternate ID	Molecular Weight	Total Spectrum Count	Unique Peptides	Total Spectrum Count	Unique Peptides	Normalized Spectrum Count	Normalized Spectrum Count
1	ATP-dependent zinc metalloprotease FtsH OS=Escherichia coli (strain K12) OX=83333 GN=ftsH PE=1 SV=1	P0AAI3	ftsH	71 kDa	246	51	242	48	1	1
2	ATP synthase subunit beta OS=Escherichia coli (strain K12) OX=83333 GN=atpD PE=1 SV=2	P0ABB4	atpD	50 kDa	170	35	166	33	0.691057	0.68595
3	Succinate dehydrogenase flavoprotein subunit OS=Escherichia coli (strain K12) OX=83333 GN=sdhA PE=1 SV=1	P0AC41	sdhA	64 kDa	155	36	107	32	0.630081	0.442149
4	ATP synthase subunit alpha OS=Escherichia coli (strain K12) OX=83333 GN=atpA PE=1 SV=1	P0ABB0	atpA	55 kDa	139	30	122	30	0.565041	0.504132
5	Acyl-coenzyme A dehydrogenase OS=Escherichia coli (strain K12) OX=83333 GN=fadE PE=2 SV=2	Q47146	fadE	89 kDa	133	42	59	27	0.54065	0.243802
6	Chaperonin GroEL OS=Escherichia coli (strain K12) OX=83333 GN=groEL PE=1 SV=2	P0A6F5	groEL	57 kDa	126	32	140	37	0.512195	0.578512
7	Dihydrolipoyllysine-residue acetyltransferase component of pyruvate dehydrogenase complex OS=Escherichia coli (strain K12) OX=83333 GN=aceF PE=1 SV=3	P06959	aceF	66 kDa	117	42	246	55	0.47561	1.01653
8	NADH-quinone oxidoreductase subunit C/D OS=Escherichia coli (strain K12) OX=83333 GN=nuoC PE=1 SV=3	P33599	nuoC	68 kDa	103	40	64	26	0.418699	0.264463
9	NADH-quinone oxidoreductase subunit G OS=Escherichia coli (strain K12) OX=83333 GN=nuoG PE=1 SV=4	P33602	nuoG	100 kDa	93	39	93	36	0.378049	0.384298
10	Pyruvate dehydrogenase E1 component OS=Escherichia coli (strain K12) OX=83333 GN=aceE PE=1 SV=2	P0AFG8	aceE	100 kDa	93	37	239	61	0.378049	0.987603
11	Dihydrolipoyl dehydrogenase OS=Escherichia coli (strain K12) OX=83333 GN=lpdA PE=1 SV=2	P0A9P0	lpdA	51 kDa	83	27	153	36	0.337398	0.632231
12	Elongation factor Tu 1 OS=Escherichia coli (strain K12) OX=83333 GN=tufA PE=1 SV=1	P0CE47 (+1)	tufA	43 kDa	80	24	112	26	0.325203	0.46281
13	PTS system mannitol-specific EIICBA component OS=Escherichia coli (strain K12) OX=83333 GN=mtlA PE=1 SV=1	P00550	mtlA	68 kDa	76	27	62	25	0.308943	0.256198
14	2-oxoglutarate dehydrogenase E1 component OS=Escherichia coli (strain K12) OX=83333 GN=sucA PE=1 SV=1	P0AFG3	sucA	105 kDa	74	32	72	29	0.300813	0.297521
15	Succinate dehydrogenase iron-sulfur subunit OS=Escherichia coli (strain K12) OX=83333 GN=sdhB PE=1 SV=1	P07014	sdhB	27 kDa	63	16	43	15	0.256098	0.177686
16	Chaperone protein DnaK OS=Escherichia coli (strain K12) OX=83333 GN=dnaK PE=1 SV=2	P0A6Y8	dnaK	69 kDa	62	28	86	34	0.252033	0.355372
17	Bifunctional aldehyde-alcohol dehydrogenase AdhE OS=Escherichia coli (strain K12) OX=83333 GN=adhE PE=1 SV=2	P0A9Q7	adhE	96 kDa	60	28	64	30	0.243902	0.264463
18	Polyribonucleotide nucleotidyltransferase OS=Escherichia coli (strain K12) OX=83333 GN=pnp PE=1 SV=3	P05055	pnp	77 kDa	58	22	57	22	0.235772	0.235537
19	Succinate--CoA ligase [ADP-forming] subunit beta OS=Escherichia coli (strain K12) OX=83333 GN=sucC PE=1 SV=1	P0A836	sucC	41 kDa	58	22	42	18	0.235772	0.173554
20	ATP synthase gamma chain OS=Escherichia coli (strain K12) OX=83333 GN=atpG PE=1 SV=1	P0ABA6	atpG	32 kDa	56	19	48	21	0.227642	0.198347
21	NAD(P) transhydrogenase subunit alpha OS=Escherichia coli (strain K12) OX=83333 GN=pntA PE=1 SV=2	P07001	pntA	55 kDa	56	18	40	15	0.227642	0.165289
22	Aconitate hydratase B OS=Escherichia coli (strain K12) OX=83333 GN=acnB PE=1 SV=3	P36683	acnB	94 kDa	54	31	23	12	0.219512	0.0950413
23	Periplasmic chaperone PpiD OS=Escherichia coli (strain K12) OX=83333 GN=ppiD PE=1 SV=1	P0ADY1	ppiD	68 kDa	54	24	32	19	0.219512	0.132231
24	Protein HemX OS=Escherichia coli (strain K12) OX=83333 GN=hemX PE=1 SV=1	P09127	hemX	43 kDa	53	22	41	20	0.215447	0.169421
25	Tryptophanase OS=Escherichia coli (strain K12) OX=83333 GN=tnaA PE=1 SV=1	P0A853	tnaA	53 kDa	52	19	92	26	0.211382	0.380165
26	Protein translocase subunit SecD OS=Escherichia coli (strain K12) OX=83333 GN=secD PE=1 SV=1	P0AG90	secD	67 kDa	51	24	28	15	0.207317	0.115702
27	Dihydrolipoyllysine-residue succinyltransferase component of 2-oxoglutarate dehydrogenase complex OS=Escherichia coli (strain K12) OX=83333 GN=sucB PE=1 SV=2	P0AFG6	sucB	44 kDa	49	18	61	21	0.199187	0.252066
28	NADH-quinone oxidoreductase subunit F OS=Escherichia coli (strain K12) OX=83333 GN=nuoF PE=1 SV=3	P31979	nuoF	49 kDa	49	18	53	18	0.199187	0.219008
29	Periplasmic serine endoprotease DegP OS=Escherichia coli (strain K12) OX=83333 GN=degP PE=1 SV=1	P0C0V0	degP	49 kDa	48	18	53	20	0.195122	0.219008
30	Outer membrane protein A OS=Escherichia coli (strain K12) OX=83333 GN=ompA PE=1 SV=1	P0A910	ompA	37 kDa	46	19	44	15	0.186992	0.181818
31	PTS system mannose-specific EIIAB component OS=Escherichia coli (strain K12) OX=83333 GN=manX PE=1 SV=2	P69797	manX	35 kDa	46	17	44	17	0.186992	0.181818
32	ATP synthase subunit b OS=Escherichia coli (strain K12) OX=83333 GN=atpF PE=1 SV=1	P0ABA0	atpF	17 kDa	45	18	72	17	0.182927	0.297521
33	Protein translocase subunit SecA OS=Escherichia coli (strain K12) OX=83333 GN=secA PE=1 SV=2	P10408	secA	102 kDa	45	22	52	24	0.182927	0.214876
34	Trigger factor OS=Escherichia coli (strain K12) OX=83333 GN=tig PE=1 SV=1	P0A850	tig	48 kDa	45	21	79	31	0.182927	0.326446
35	Cluster of Formate acetyltransferase 1 OS=Escherichia coli (strain K12) OX=83333 GN=pflB PE=1 SV=2 (P09373)	P09373 [2]	pflB	85 kDa	44	20	21	13	0.178862	0.0867769
36	Cytochrome bd-I ubiquinol oxidase subunit 1 OS=Escherichia coli (strain K12) OX=83333 GN=cydA PE=1 SV=1	P0ABJ9	cydA	58 kDa	44	14	55	17	0.178862	0.227273
37	Multidrug efflux pump subunit AcrB OS=Escherichia coli (strain K12) OX=83333 GN=acrB PE=1 SV=1	P31224	acrB	114 kDa	44	18	25	13	0.178862	0.103306
38	Outer membrane porin F OS=Escherichia coli (strain K12) OX=83333 GN=ompF PE=1 SV=1	P02931	ompF	39 kDa	44	17	49	18	0.178862	0.202479
39	Isocitrate dehydrogenase [NADP] OS=Escherichia coli (strain K12) OX=83333 GN=icd PE=1 SV=1	P08200	icd	46 kDa	42	16	46	17	0.170732	0.190083
40	Phage shock protein A OS=Escherichia coli (strain K12) OX=83333 GN=pspA PE=1 SV=2	P0AFM6	pspA	25 kDa	42	18	12	6	0.170732	0.0495868
41	Elongation factor G OS=Escherichia coli (strain K12) OX=83333 GN=fusA PE=1 SV=2	P0A6M8	fusA	78 kDa	41	20	52	24	0.166667	0.214876
42	PTS system N-acetylglucosamine-specific EIICBA component OS=Escherichia coli (strain K12) OX=83333 GN=nagE PE=1 SV=1	P09323	nagE	68 kDa	40	13	21	9	0.162602	0.0867769
43	D-alanyl-D-alanine carboxypeptidase DacC OS=Escherichia coli (strain K12) OX=83333 GN=dacC PE=1 SV=2	P08506	dacC	44 kDa	39	18	34	16	0.158537	0.140496
44	Glycerol-3-phosphate acyltransferase OS=Escherichia coli (strain K12) OX=83333 GN=plsB PE=1 SV=2	P0A7A7	plsB	91 kDa	39	22	45	23	0.158537	0.18595
45	L-lactate dehydrogenase OS=Escherichia coli (strain K12) OX=83333 GN=lldD PE=1 SV=1	P33232	lldD	43 kDa	38	16	30	13	0.154472	0.123967
46	Membrane protein insertase YidC OS=Escherichia coli (strain K12) OX=83333 GN=yidC PE=1 SV=2	P25714	yidC	62 kDa	38	12	22	7	0.154472	0.0909091
47	Succinate--CoA ligase [ADP-forming] subunit alpha OS=Escherichia coli (strain K12) OX=83333 GN=sucD PE=1 SV=2	P0AGE9	sucD	30 kDa	38	17	30	14	0.154472	0.123967
48	Fumarate reductase flavoprotein subunit OS=Escherichia coli (strain K12) OX=83333 GN=frdA PE=1 SV=3	P00363	frdA	66 kDa	37	20	36	20	0.150407	0.14876
49	Penicillin-binding protein 1B OS=Escherichia coli (strain K12) OX=83333 GN=mrcB PE=1 SV=2	P02919	mrcB	94 kDa	36	19	23	13	0.146341	0.0950413
50	Phosphoethanolamine transferase EptC OS=Escherichia coli (strain K12) OX=83333 GN=eptC PE=1 SV=1	P0CB39	eptC	67 kDa	36	15	24	11	0.146341	0.0991736
51	Protein YdgA OS=Escherichia coli (strain K12) OX=83333 GN=ydgA PE=1 SV=1	P77804	ydgA	55 kDa	36	18	39	17	0.146341	0.161157
52	Acetyl-coenzyme A synthetase OS=Escherichia coli (strain K12) OX=83333 GN=acs PE=1 SV=2	P27550	acs	72 kDa	35	17	24	12	0.142276	0.0991736
53	DNA protection during starvation protein OS=Escherichia coli (strain K12) OX=83333 GN=dps PE=1 SV=2	P0ABT2	dps	19 kDa	35	13	52	15	0.142276	0.214876
54	Phosphoglycerate kinase OS=Escherichia coli (strain K12) OX=83333 GN=pgk PE=1 SV=2	P0A799	pgk	41 kDa	35	17	54	20	0.142276	0.22314
55	PTS system mannose-specific EIID component OS=Escherichia coli (strain K12) OX=83333 GN=manZ PE=1 SV=2	P69805	manZ	31 kDa	35	12	29	12	0.142276	0.119835
56	Ribonuclease E OS=Escherichia coli (strain K12) OX=83333 GN=rne PE=1 SV=6	P21513	rne	118 kDa	35	19	34	19	0.142276	0.140496
57	3-ketoacyl-CoA thiolase FadI OS=Escherichia coli (strain K12) OX=83333 GN=fadI PE=1 SV=1	P76503	fadI	47 kDa	34	14	12	8	0.138211	0.0495868
58	Large ribosomal subunit protein uL2 OS=Escherichia coli (strain K12) OX=83333 GN=rplB PE=1 SV=2	P60422	rplB	30 kDa	34	13	51	16	0.138211	0.210744
59	Large ribosomal subunit protein uL5 OS=Escherichia coli (strain K12) OX=83333 GN=rplE PE=1 SV=2	P62399	rplE	20 kDa	34	13	58	17	0.138211	0.239669
60	NAD(P) transhydrogenase subunit beta OS=Escherichia coli (strain K12) OX=83333 GN=pntB PE=1 SV=1	P0AB67	pntB	49 kDa	34	13	29	10	0.138211	0.119835
61	DNA-directed RNA polymerase subunit beta' OS=Escherichia coli (strain K12) OX=83333 GN=rpoC PE=1 SV=1	P0A8T7	rpoC	155 kDa	33	19	31	17	0.134146	0.128099
62	D-methionine-binding lipoprotein MetQ OS=Escherichia coli (strain K12) OX=83333 GN=metQ PE=1 SV=2	P28635	metQ	29 kDa	32	11	27	11	0.130081	0.11157
63	Fatty acid oxidation complex subunit alpha OS=Escherichia coli (strain K12) OX=83333 GN=fadJ PE=1 SV=1	P77399	fadJ	77 kDa	32	18	17	11	0.130081	0.0702479
64	Fumarate hydratase class II OS=Escherichia coli (strain K12) OX=83333 GN=fumC PE=1 SV=1	P05042	fumC	50 kDa	32	13	7	5	0.130081	0.0289256
65	Aspartate ammonia-lyase OS=Escherichia coli (strain K12) OX=83333 GN=aspA PE=1 SV=1	P0AC38	aspA	52 kDa	31	13	42	16	0.126016	0.173554
66	Phosphatidylserine decarboxylase proenzyme OS=Escherichia coli (strain K12) OX=83333 GN=psd PE=1 SV=1	P0A8K1	psd	36 kDa	31	12	20	8	0.126016	0.0826446
67	Protein HemY OS=Escherichia coli (strain K12) OX=83333 GN=hemY PE=1 SV=1	P0ACB7	hemY	45 kDa	31	14	25	13	0.126016	0.103306
68	Enolase OS=Escherichia coli (strain K12) OX=83333 GN=eno PE=1 SV=2	P0A6P9	eno	46 kDa	30	14	59	23	0.121951	0.243802
69	Lactaldehyde dehydrogenase OS=Escherichia coli (strain K12) OX=83333 GN=aldA PE=1 SV=2	P25553	aldA	52 kDa	30	16	34	13	0.121951	0.140496
70	PTS system galactitol-specific EIIC component OS=Escherichia coli (strain K12) OX=83333 GN=gatC PE=1 SV=1	P69831	gatC	48 kDa	30	7	14	4	0.121951	0.0578512
71	Cluster of Multidrug efflux pump subunit AcrA OS=Escherichia coli (strain K12) OX=83333 GN=acrA PE=1 SV=1 (P0AE06)	P0AE06 [2]	acrA	42 kDa	29	13	20	10	0.117886	0.0826446
72	Glutamate/aspartate import solute-binding protein OS=Escherichia coli (strain K12) OX=83333 GN=gltI PE=1 SV=2	P37902	gltI	33 kDa	29	10	26	11	0.117886	0.107438
73	Oligopeptide transport ATP-binding protein OppF OS=Escherichia coli (strain K12) OX=83333 GN=oppF PE=3 SV=1	P77737	oppF	37 kDa	29	13	23	10	0.117886	0.0950413
74	Small ribosomal subunit protein bS1 OS=Escherichia coli (strain K12) OX=83333 GN=rpsA PE=1 SV=1	P0AG67	rpsA	61 kDa	29	16	68	24	0.117886	0.280992
75	Zinc/cadmium/lead-transporting P-type ATPase OS=Escherichia coli (strain K12) OX=83333 GN=zntA PE=1 SV=1	P37617	zntA	77 kDa	29	15	6	3	0.117886	0.0247934
76	ATP synthase subunit delta OS=Escherichia coli (strain K12) OX=83333 GN=atpH PE=1 SV=1	P0ABA4	atpH	19 kDa	28	8	30	9	0.113821	0.123967
77	Cyclic di-GMP-binding protein OS=Escherichia coli (strain K12) OX=83333 GN=bcsB PE=1 SV=2	P37652	bcsB	86 kDa	28	16	4	3	0.113821	0.0165289
78	Cytochrome bo(3) ubiquinol oxidase subunit 2 OS=Escherichia coli (strain K12) OX=83333 GN=cyoA PE=1 SV=1	P0ABJ1	cyoA	35 kDa	28	5	16	5	0.113821	0.0661157
79	Glyceraldehyde-3-phosphate dehydrogenase A OS=Escherichia coli (strain K12) OX=83333 GN=gapA PE=1 SV=2	P0A9B2	gapA	36 kDa	28	16	55	22	0.113821	0.227273
80	Isocitrate lyase OS=Escherichia coli (strain K12) OX=83333 GN=aceA PE=1 SV=1	P0A9G6	aceA	48 kDa	28	12	39	17	0.113821	0.161157
81	Large ribosomal subunit protein uL6 OS=Escherichia coli (strain K12) OX=83333 GN=rplF PE=1 SV=2	P0AG55	rplF	19 kDa	28	12	37	14	0.113821	0.152893
82	NADH-quinone oxidoreductase subunit I OS=Escherichia coli (strain K12) OX=83333 GN=nuoI PE=1 SV=1	P0AFD6	nuoI	21 kDa	28	9	17	7	0.113821	0.0702479
83	Uncharacterized ABC transporter ATP-binding protein YadG OS=Escherichia coli (strain K12) OX=83333 GN=yadG PE=1 SV=1	P36879	yadG	35 kDa	28	14	18	9	0.113821	0.0743802
84	DNA-directed RNA polymerase subunit alpha OS=Escherichia coli (strain K12) OX=83333 GN=rpoA PE=1 SV=1	P0A7Z4	rpoA	37 kDa	27	12	30	12	0.109756	0.123967
85	Small ribosomal subunit protein uS4 OS=Escherichia coli (strain K12) OX=83333 GN=rpsD PE=1 SV=2	P0A7V8	rpsD	23 kDa	27	12	35	14	0.109756	0.144628
86	Transcription termination factor Rho OS=Escherichia coli (strain K12) OX=83333 GN=rho PE=1 SV=1	P0AG30	rho	47 kDa	27	13	47	20	0.109756	0.194215
87	Undecaprenyl-phosphate 4-deoxy-4-formamido-L-arabinose transferase OS=Escherichia coli (strain K12) OX=83333 GN=arnC PE=1 SV=1	P77757	arnC	36 kDa	27	9	20	8	0.109756	0.0826446
88	Bifunctional protein PutA OS=Escherichia coli (strain K12) OX=83333 GN=putA PE=1 SV=3	P09546	putA	144 kDa	26	14	58	30	0.105691	0.239669
89	Chaperone protein ClpB OS=Escherichia coli (strain K12) OX=83333 GN=clpB PE=1 SV=1	P63284	clpB	96 kDa	26	14	39	20	0.105691	0.161157
90	Formate dehydrogenase-O major subunit OS=Escherichia coli (strain K12) OX=83333 GN=fdoG PE=1 SV=5	P32176	fdoG	113 kDa	26	15	14	10	0.105691	0.0578512
91	PTS system glucose-specific EIICB component OS=Escherichia coli (strain K12) OX=83333 GN=ptsG PE=1 SV=1	P69786	ptsG	51 kDa	26	12	14	8	0.105691	0.0578512
92	ATP-dependent lipid A-core flippase OS=Escherichia coli (strain K12) OX=83333 GN=msbA PE=1 SV=1	P60752	msbA	64 kDa	25	13	13	7	0.101626	0.053719
93	Fructose-bisphosphate aldolase class 2 OS=Escherichia coli (strain K12) OX=83333 GN=fbaA PE=1 SV=2	P0AB71	fbaA	39 kDa	25	10	28	12	0.101626	0.115702
94	Inner membrane protein YhcB OS=Escherichia coli (strain K12) OX=83333 GN=yhcB PE=1 SV=2	P0ADW3	yhcB	15 kDa	25	7	16	4	0.101626	0.0661157
95	Large ribosomal subunit protein bL9 OS=Escherichia coli (strain K12) OX=83333 GN=rplI PE=1 SV=1	P0A7R1	rplI	16 kDa	25	10	34	13	0.101626	0.140496
96	NADH-quinone oxidoreductase subunit B OS=Escherichia coli (strain K12) OX=83333 GN=nuoB PE=1 SV=1	P0AFC7	nuoB	25 kDa	25	9	23	10	0.101626	0.0950413
97	Outer membrane protein TolC OS=Escherichia coli (strain K12) OX=83333 GN=tolC PE=1 SV=3	P02930	tolC	54 kDa	25	12	23	11	0.101626	0.0950413
98	Small ribosomal subunit protein uS7 OS=Escherichia coli (strain K12) OX=83333 GN=rpsG PE=1 SV=3	P02359	rpsG	20 kDa	25	12	49	16	0.101626	0.202479
99	Malate dehydrogenase OS=Escherichia coli (strain K12) OX=83333 GN=mdh PE=1 SV=1	P61889	mdh	32 kDa	24	13	41	17	0.097561	0.169421
100	Aspartate aminotransferase OS=Escherichia coli (strain K12) OX=83333 GN=aspC PE=1 SV=1	P00509	aspC	44 kDa	23	14	32	16	0.0934959	0.132231
101	Large ribosomal subunit protein uL1 OS=Escherichia coli (strain K12) OX=83333 GN=rplA PE=1 SV=2	P0A7L0	rplA	25 kDa	23	9	44	14	0.0934959	0.181818
102	Large ribosomal subunit protein uL3 OS=Escherichia coli (strain K12) OX=83333 GN=rplC PE=1 SV=1	P60438	rplC	22 kDa	23	9	30	9	0.0934959	0.123967
103	Oligopeptide transport ATP-binding protein OppD OS=Escherichia coli (strain K12) OX=83333 GN=oppD PE=1 SV=2	P76027	oppD	37 kDa	23	11	18	8	0.0934959	0.0743802
104	UPF0325 protein YaeH OS=Escherichia coli (strain K12) OX=83333 GN=yaeH PE=3 SV=1	P62768	yaeH	15 kDa	23	12	25	12	0.0934959	0.103306
105	Citrate synthase OS=Escherichia coli (strain K12) OX=83333 GN=gltA PE=1 SV=1	P0ABH7	gltA	48 kDa	22	12	29	13	0.0894309	0.119835
106	Glucans biosynthesis glucosyltransferase H OS=Escherichia coli (strain K12) OX=83333 GN=mdoH PE=1 SV=1	P62517	mdoH	97 kDa	22	11	7	4	0.0894309	0.0289256
107	Large ribosomal subunit protein uL10 OS=Escherichia coli (strain K12) OX=83333 GN=rplJ PE=1 SV=2	P0A7J3	rplJ	18 kDa	22	12	37	13	0.0894309	0.152893
108	Polyamine export protein OS=Escherichia coli (strain K12) OX=83333 GN=paeA PE=1 SV=1	P0AE45	paeA	50 kDa	22	10	20	10	0.0894309	0.0826446
109	Cytochrome bo(3) ubiquinol oxidase subunit 1 OS=Escherichia coli (strain K12) OX=83333 GN=cyoB PE=1 SV=1	P0ABI8	cyoB	74 kDa	21	10	6	3	0.0853659	0.0247934
110	Galactose/methyl galactoside import ATP-binding protein MglA OS=Escherichia coli (strain K12) OX=83333 GN=mglA PE=1 SV=1	P0AAG8	mglA	56 kDa	21	12	31	17	0.0853659	0.128099
111	Glycerol kinase OS=Escherichia coli (strain K12) OX=83333 GN=glpK PE=1 SV=2	P0A6F3	glpK	56 kDa	21	13	35	15	0.0853659	0.144628
112	Small ribosomal subunit protein uS2 OS=Escherichia coli (strain K12) OX=83333 GN=rpsB PE=1 SV=2	P0A7V0	rpsB	27 kDa	21	11	58	18	0.0853659	0.239669
113	Translation initiation factor IF-2 OS=Escherichia coli (strain K12) OX=83333 GN=infB PE=1 SV=1	P0A705	infB	97 kDa	21	13	40	20	0.0853659	0.165289
114	Alanine--tRNA ligase OS=Escherichia coli (strain K12) OX=83333 GN=alaS PE=1 SV=2	P00957	alaS	96 kDa	20	13	24	16	0.0813008	0.0991736
115	DNA-directed RNA polymerase subunit beta OS=Escherichia coli (strain K12) OX=83333 GN=rpoB PE=1 SV=1	P0A8V2	rpoB	151 kDa	20	13	33	19	0.0813008	0.136364
116	Large ribosomal subunit protein uL22 OS=Escherichia coli (strain K12) OX=83333 GN=rplV PE=1 SV=1	P61175	rplV	12 kDa	20	8	39	11	0.0813008	0.161157
117	Small ribosomal subunit protein uS3 OS=Escherichia coli (strain K12) OX=83333 GN=rpsC PE=1 SV=2	P0A7V3	rpsC	26 kDa	20	9	41	13	0.0813008	0.169421
118	Uncharacterized protein YgiM OS=Escherichia coli (strain K12) OX=83333 GN=ygiM PE=3 SV=1	P0ADT8	ygiM	23 kDa	20	10	8	5	0.0813008	0.0330579
119	Uncharacterized protein YqjD OS=Escherichia coli (strain K12) OX=83333 GN=yqjD PE=1 SV=1	P64581	yqjD	11 kDa	20	6	18	6	0.0813008	0.0743802
120	Glutamine transport ATP-binding protein GlnQ OS=Escherichia coli (strain K12) OX=83333 GN=glnQ PE=1 SV=1	P10346	glnQ	27 kDa	19	9	11	4	0.0772358	0.0454545
121	Glutathione/L-cysteine transport system ATP-binding/permease protein CydC OS=Escherichia coli (strain K12) OX=83333 GN=cydC PE=1 SV=2	P23886	cydC	63 kDa	19	9	12	6	0.0772358	0.0495868
122	Protein AsmA OS=Escherichia coli (strain K12) OX=83333 GN=asmA PE=3 SV=2	P28249	asmA	69 kDa	19	11	13	7	0.0772358	0.053719
123	Sec translocon accessory complex subunit YajC OS=Escherichia coli (strain K12) OX=83333 GN=yajC PE=1 SV=1	P0ADZ7	yajC	12 kDa	19	6	22	7	0.0772358	0.0909091
124	Transaldolase B OS=Escherichia coli (strain K12) OX=83333 GN=talB PE=1 SV=2	P0A870	talB	35 kDa	19	10	32	14	0.0772358	0.132231
125	Aerobic C4-dicarboxylate transport protein OS=Escherichia coli (strain K12) OX=83333 GN=dctA PE=1 SV=1	P0A830	dctA	45 kDa	18	9	15	7	0.0731707	0.0619835
126	ATP-dependent Clp protease ATP-binding subunit ClpX OS=Escherichia coli (strain K12) OX=83333 GN=clpX PE=1 SV=2	P0A6H1	clpX	46 kDa	18	8	9	5	0.0731707	0.0371901
127	Glycine dehydrogenase (decarboxylating) OS=Escherichia coli (strain K12) OX=83333 GN=gcvP PE=1 SV=3	P33195	gcvP	104 kDa	18	11	25	13	0.0731707	0.103306
128	Intermembrane phospholipid transport system binding protein MlaD OS=Escherichia coli (strain K12) OX=83333 GN=mlaD PE=1 SV=1	P64604	mlaD	20 kDa	18	8	15	5	0.0731707	0.0619835
129	Signal peptidase I OS=Escherichia coli (strain K12) OX=83333 GN=lepB PE=1 SV=2	P00803	lepB	36 kDa	18	11	6	5	0.0731707	0.0247934
130	Sodium/glutamate symporter OS=Escherichia coli (strain K12) OX=83333 GN=gltS PE=1 SV=1	P0AER8	gltS	42 kDa	18	6	13	6	0.0731707	0.053719
131	Alkyl hydroperoxide reductase C OS=Escherichia coli (strain K12) OX=83333 GN=ahpC PE=1 SV=2	P0AE08	ahpC	21 kDa	17	7	35	12	0.0691057	0.144628
132	Cytoskeleton protein RodZ OS=Escherichia coli (strain K12) OX=83333 GN=rodZ PE=1 SV=2	P27434	rodZ	36 kDa	17	7	13	5	0.0691057	0.053719
133	Fumarate reductase iron-sulfur subunit OS=Escherichia coli (strain K12) OX=83333 GN=frdB PE=1 SV=2	P0AC47	frdB	27 kDa	17	7	16	6	0.0691057	0.0661157
134	Inner membrane lipoprotein DcrB OS=Escherichia coli (strain K12) OX=83333 GN=dcrB PE=1 SV=1	P0AEE1	dcrB	20 kDa	17	6	15	7	0.0691057	0.0619835
135	Phosphoenolpyruvate synthase OS=Escherichia coli (strain K12) OX=83333 GN=ppsA PE=1 SV=5	P23538	ppsA	87 kDa	17	11	21	13	0.0691057	0.0867769
136	PTS system glucose-specific EIIA component OS=Escherichia coli (strain K12) OX=83333 GN=crr PE=1 SV=2	P69783	crr	18 kDa	17	7	25	8	0.0691057	0.103306
137	Glutathione/L-cysteine transport system ATP-binding/permease protein CydD OS=Escherichia coli (strain K12) OX=83333 GN=cydD PE=1 SV=3	P29018	cydD	65 kDa	16	8	11	6	0.0650407	0.0454545
138	Large ribosomal subunit protein bL12 OS=Escherichia coli (strain K12) OX=83333 GN=rplL PE=1 SV=2	P0A7K2	rplL	12 kDa	16	7	22	8	0.0650407	0.0909091
139	Major outer membrane lipoprotein Lpp OS=Escherichia coli (strain K12) OX=83333 GN=lpp PE=1 SV=1	P69776	lpp	8 kDa	16	5	16	5	0.0650407	0.0661157
140	PTS system fructose-specific EIIB'BC component OS=Escherichia coli (strain K12) OX=83333 GN=fruA PE=1 SV=1	P20966	fruA	58 kDa	16	8	8	4	0.0650407	0.0330579
141	Ribonuclease R OS=Escherichia coli (strain K12) OX=83333 GN=rnr PE=1 SV=2	P21499	rnr	92 kDa	16	11	15	10	0.0650407	0.0619835
142	Small ribosomal subunit protein uS13 OS=Escherichia coli (strain K12) OX=83333 GN=rpsM PE=1 SV=2	P0A7S9	rpsM	13 kDa	16	7	19	8	0.0650407	0.0785124
143	Cardiolipin synthase A OS=Escherichia coli (strain K12) OX=83333 GN=clsA PE=1 SV=1	P0A6H8	clsA	55 kDa	15	9	12	7	0.0609756	0.0495868
144	Large ribosomal subunit protein uL13 OS=Escherichia coli (strain K12) OX=83333 GN=rplM PE=1 SV=1	P0AA10	rplM	16 kDa	15	8	27	10	0.0609756	0.11157
145	Large ribosomal subunit protein uL24 OS=Escherichia coli (strain K12) OX=83333 GN=rplX PE=1 SV=2	P60624	rplX	11 kDa	15	7	29	12	0.0609756	0.119835
146	Leucine--tRNA ligase OS=Escherichia coli (strain K12) OX=83333 GN=leuS PE=1 SV=2	P07813	leuS	97 kDa	15	11	3	2	0.0609756	0.0123967
147	Lipopolysaccharide export system ATP-binding protein LptB OS=Escherichia coli (strain K12) OX=83333 GN=lptB PE=1 SV=2	P0A9V1	lptB	27 kDa	15	7	13	4	0.0609756	0.053719
148	Phosphoenolpyruvate carboxykinase (ATP) OS=Escherichia coli (strain K12) OX=83333 GN=pckA PE=1 SV=2	P22259	pckA	60 kDa	15	8	25	12	0.0609756	0.103306
149	Potassium binding protein Kbp OS=Escherichia coli (strain K12) OX=83333 GN=kbp PE=1 SV=2	P0ADE6	kbp	16 kDa	15	7	15	8	0.0609756	0.0619835
150	Protein translocase subunit SecF OS=Escherichia coli (strain K12) OX=83333 GN=secF PE=1 SV=1	P0AG93	secF	35 kDa	15	6	8	4	0.0609756	0.0330579
151	Regulator of sigma-E protease RseP OS=Escherichia coli (strain K12) OX=83333 GN=rseP PE=1 SV=1	P0AEH1	rseP	49 kDa	15	9	10	6	0.0609756	0.0413223
152	Small-conductance mechanosensitive channel OS=Escherichia coli (strain K12) OX=83333 GN=mscS PE=1 SV=1	P0C0S1	mscS	31 kDa	15	7	13	6	0.0609756	0.053719
153	Uncharacterized protein YhiI OS=Escherichia coli (strain K12) OX=83333 GN=yhiI PE=3 SV=1	P37626	yhiI	39 kDa	15	9	7	5	0.0609756	0.0289256
154	Uncharacterized protein YibN OS=Escherichia coli (strain K12) OX=83333 GN=yibN PE=1 SV=1	P0AG27	yibN	16 kDa	15	6	12	5	0.0609756	0.0495868
155	Biopolymer transport protein ExbB OS=Escherichia coli (strain K12) OX=83333 GN=exbB PE=1 SV=1	P0ABU7	exbB	26 kDa	14	4	0	0	0.0569106	0
156	Cell division protein FtsX OS=Escherichia coli (strain K12) OX=83333 GN=ftsX PE=1 SV=1	P0AC30	ftsX	39 kDa	14	8	7	4	0.0569106	0.0289256
157	Copper-exporting P-type ATPase OS=Escherichia coli (strain K12) OX=83333 GN=copA PE=1 SV=4	Q59385	copA	88 kDa	14	8	13	7	0.0569106	0.053719
158	GMP synthase [glutamine-hydrolyzing] OS=Escherichia coli (strain K12) OX=83333 GN=guaA PE=1 SV=1	P04079	guaA	59 kDa	14	7	4	3	0.0569106	0.0165289
159	Large ribosomal subunit protein bL25 OS=Escherichia coli (strain K12) OX=83333 GN=rplY PE=1 SV=1	P68919	rplY	11 kDa	14	5	21	7	0.0569106	0.0867769
160	Large ribosomal subunit protein uL14 OS=Escherichia coli (strain K12) OX=83333 GN=rplN PE=1 SV=1	P0ADY3	rplN	14 kDa	14	8	22	8	0.0569106	0.0909091
161	Large ribosomal subunit protein uL15 OS=Escherichia coli (strain K12) OX=83333 GN=rplO PE=1 SV=1	P02413	rplO	15 kDa	14	7	19	7	0.0569106	0.0785124
162	Large ribosomal subunit protein uL4 OS=Escherichia coli (strain K12) OX=83333 GN=rplD PE=1 SV=1	P60723	rplD	22 kDa	14	6	35	11	0.0569106	0.144628
163	L-cystine transporter TcyP OS=Escherichia coli (strain K12) OX=83333 GN=tcyP PE=1 SV=1	P77529	tcyP	49 kDa	14	5	9	4	0.0569106	0.0371901
164	PTS system trehalose-specific EIIBC component OS=Escherichia coli (strain K12) OX=83333 GN=treB PE=1 SV=4	P36672	treB	51 kDa	14	5	0	0	0.0569106	0
165	Pyruvate/proton symporter BtsT OS=Escherichia coli (strain K12) OX=83333 GN=btsT PE=1 SV=2	P39396	btsT	77 kDa	14	5	0	0	0.0569106	0
166	Quinone-dependent D-lactate dehydrogenase OS=Escherichia coli (strain K12) OX=83333 GN=dld PE=1 SV=3	P06149	dld	65 kDa	14	5	21	11	0.0569106	0.0867769
167	Thioredoxin 1 OS=Escherichia coli (strain K12) OX=83333 GN=trxA PE=1 SV=2	P0AA25	trxA	12 kDa	14	5	17	6	0.0569106	0.0702479
168	Uncharacterized protein YiaF OS=Escherichia coli (strain K12) OX=83333 GN=yiaF PE=4 SV=2	P0ADK0	yiaF	26 kDa	14	8	8	5	0.0569106	0.0330579
169	Ancillary SecYEG translocon subunit OS=Escherichia coli (strain K12) OX=83333 GN=yfgM PE=1 SV=1	P76576	yfgM	22 kDa	13	7	8	5	0.0528455	0.0330579
170	Asparagine--tRNA ligase OS=Escherichia coli (strain K12) OX=83333 GN=asnS PE=1 SV=2	P0A8M0	asnS	53 kDa	13	8	17	9	0.0528455	0.0702479
171	ATP-dependent RNA helicase SrmB OS=Escherichia coli (strain K12) OX=83333 GN=srmB PE=1 SV=1	P21507	srmB	50 kDa	13	8	18	10	0.0528455	0.0743802
172	Catalase-peroxidase OS=Escherichia coli (strain K12) OX=83333 GN=katG PE=1 SV=2	P13029	katG	80 kDa	13	8	33	18	0.0528455	0.136364
173	Cysteine synthase A OS=Escherichia coli (strain K12) OX=83333 GN=cysK PE=1 SV=2	P0ABK5	cysK	34 kDa	13	8	22	12	0.0528455	0.0909091
174	Enoyl-[acyl-carrier-protein] reductase [NADH] FabI OS=Escherichia coli (strain K12) OX=83333 GN=fabI PE=1 SV=2	P0AEK4	fabI	28 kDa	13	7	19	8	0.0528455	0.0785124
175	Galactofuranose-binding protein YtfQ OS=Escherichia coli (strain K12) OX=83333 GN=ytfQ PE=1 SV=1	P39325	ytfQ	34 kDa	13	8	35	13	0.0528455	0.144628
176	Glutamine-binding periplasmic protein OS=Escherichia coli (strain K12) OX=83333 GN=glnH PE=1 SV=1	P0AEQ3	glnH	27 kDa	13	7	16	7	0.0528455	0.0661157
177	Large ribosomal subunit protein bL17 OS=Escherichia coli (strain K12) OX=83333 GN=rplQ PE=1 SV=1	P0AG44	rplQ	14 kDa	13	4	17	6	0.0528455	0.0702479
178	Large ribosomal subunit protein uL11 OS=Escherichia coli (strain K12) OX=83333 GN=rplK PE=1 SV=2	P0A7J7	rplK	15 kDa	13	6	19	6	0.0528455	0.0785124
179	Large ribosomal subunit protein uL18 OS=Escherichia coli (strain K12) OX=83333 GN=rplR PE=1 SV=1	P0C018	rplR	13 kDa	13	7	15	8	0.0528455	0.0619835
180	Maltose/maltodextrin import ATP-binding protein MalK OS=Escherichia coli (strain K12) OX=83333 GN=malK PE=1 SV=1	P68187	malK	41 kDa	13	6	15	7	0.0528455	0.0619835
181	NADH-quinone oxidoreductase subunit A OS=Escherichia coli (strain K12) OX=83333 GN=nuoA PE=1 SV=1	P0AFC3	nuoA	16 kDa	13	5	8	4	0.0528455	0.0330579
182	Protein AmpE OS=Escherichia coli (strain K12) OX=83333 GN=ampE PE=1 SV=1	P0AE14	ampE	32 kDa	13	5	10	3	0.0528455	0.0413223
183	Putative cation/proton antiporter YbaL OS=Escherichia coli (strain K12) OX=83333 GN=ybaL PE=1 SV=2	P39830	ybaL	59 kDa	13	5	5	2	0.0528455	0.0206612
184	Pyridoxine/pyridoxamine 5'-phosphate oxidase OS=Escherichia coli (strain K12) OX=83333 GN=pdxH PE=1 SV=2	P0AFI7	pdxH	26 kDa	13	6	22	10	0.0528455	0.0909091
185	Sec-independent protein translocase protein TatA OS=Escherichia coli (strain K12) OX=83333 GN=tatA PE=1 SV=1	P69428	tatA	10 kDa	13	5	3	2	0.0528455	0.0123967
186	Soluble pyridine nucleotide transhydrogenase OS=Escherichia coli (strain K12) OX=83333 GN=sthA PE=1 SV=5	P27306	sthA	52 kDa	13	7	12	7	0.0528455	0.0495868
187	ATP-dependent RNA helicase RhlB OS=Escherichia coli (strain K12) OX=83333 GN=rhlB PE=1 SV=2	P0A8J8	rhlB	47 kDa	12	7	19	11	0.0487805	0.0785124
188	Elongation factor Ts OS=Escherichia coli (strain K12) OX=83333 GN=tsf PE=1 SV=2	P0A6P1	tsf	30 kDa	12	6	23	14	0.0487805	0.0950413
189	Large ribosomal subunit protein bL20 OS=Escherichia coli (strain K12) OX=83333 GN=rplT PE=1 SV=2	P0A7L3	rplT	13 kDa	12	7	17	9	0.0487805	0.0702479
190	Methionine--tRNA ligase OS=Escherichia coli (strain K12) OX=83333 GN=metG PE=1 SV=2	P00959	metG	76 kDa	12	7	7	4	0.0487805	0.0289256
191	Phosphate acetyltransferase OS=Escherichia coli (strain K12) OX=83333 GN=pta PE=1 SV=2	P0A9M8	pta	77 kDa	12	9	14	9	0.0487805	0.0578512
192	Small ribosomal subunit protein bS20 OS=Escherichia coli (strain K12) OX=83333 GN=rpsT PE=1 SV=2	P0A7U7	rpsT	10 kDa	12	6	18	7	0.0487805	0.0743802
193	Small ribosomal subunit protein bS6 OS=Escherichia coli (strain K12) OX=83333 GN=rpsF PE=1 SV=1	P02358	rpsF	16 kDa	12	7	10	5	0.0487805	0.0413223
194	Small ribosomal subunit protein uS10 OS=Escherichia coli (strain K12) OX=83333 GN=rpsJ PE=1 SV=1	P0A7R5	rpsJ	12 kDa	12	5	21	7	0.0487805	0.0867769
195	Translation initiation factor IF-3 OS=Escherichia coli (strain K12) OX=83333 GN=infC PE=1 SV=1	P0A707	infC	21 kDa	12	6	22	9	0.0487805	0.0909091
196	UPF0307 protein YjgA OS=Escherichia coli (strain K12) OX=83333 GN=yjgA PE=1 SV=1	P0A8X0	yjgA	21 kDa	12	6	18	8	0.0487805	0.0743802
197	2,3-bisphosphoglycerate-dependent phosphoglycerate mutase OS=Escherichia coli (strain K12) OX=83333 GN=gpmA PE=1 SV=2	P62707	gpmA	29 kDa	11	6	15	7	0.0447154	0.0619835
198	Arginine transport ATP-binding protein ArtP OS=Escherichia coli (strain K12) OX=83333 GN=artP PE=1 SV=1	P0AAF6	artP	27 kDa	11	4	9	3	0.0447154	0.0371901
199	ATP-dependent protease ATPase subunit HslU OS=Escherichia coli (strain K12) OX=83333 GN=hslU PE=1 SV=1	P0A6H5	hslU	50 kDa	11	8	22	11	0.0447154	0.0909091
200	Cytochrome bd-I ubiquinol oxidase subunit 2 OS=Escherichia coli (strain K12) OX=83333 GN=cydB PE=1 SV=1	P0ABK2	cydB	42 kDa	11	4	10	2	0.0447154	0.0413223
201	D-alanyl-D-alanine carboxypeptidase DacA OS=Escherichia coli (strain K12) OX=83333 GN=dacA PE=1 SV=1	P0AEB2	dacA	44 kDa	11	8	22	12	0.0447154	0.0909091
202	Intermembrane transport protein YebT OS=Escherichia coli (strain K12) OX=83333 GN=yebT PE=1 SV=2	P76272	yebT	95 kDa	11	8	4	3	0.0447154	0.0165289
203	Large ribosomal subunit protein bL19 OS=Escherichia coli (strain K12) OX=83333 GN=rplS PE=1 SV=2	P0A7K6	rplS	13 kDa	11	5	22	10	0.0447154	0.0909091
204	Protein QmcA OS=Escherichia coli (strain K12) OX=83333 GN=qmcA PE=1 SV=1	P0AA53	qmcA	34 kDa	11	5	4	3	0.0447154	0.0165289
205	Ribose-phosphate pyrophosphokinase OS=Escherichia coli (strain K12) OX=83333 GN=prs PE=1 SV=2	P0A717	prs	34 kDa	11	6	18	9	0.0447154	0.0743802
206	Sensor histidine kinase CpxA OS=Escherichia coli (strain K12) OX=83333 GN=cpxA PE=1 SV=1	P0AE82	cpxA	52 kDa	11	6	4	2	0.0447154	0.0165289
207	Small ribosomal subunit protein bS16 OS=Escherichia coli (strain K12) OX=83333 GN=rpsP PE=1 SV=1	P0A7T3	rpsP	9 kDa	11	5	16	5	0.0447154	0.0661157
208	Uncharacterized oxidoreductase YbbO OS=Escherichia coli (strain K12) OX=83333 GN=ybbO PE=3 SV=1	P0AFP4	ybbO	29 kDa	11	5	4	2	0.0447154	0.0165289
209	Adenylosuccinate synthetase OS=Escherichia coli (strain K12) OX=83333 GN=purA PE=1 SV=2	P0A7D4	purA	47 kDa	10	5	31	15	0.0406504	0.128099
210	Bacterioferritin OS=Escherichia coli (strain K12) OX=83333 GN=bfr PE=1 SV=1	P0ABD3	bfr	18 kDa	10	4	16	7	0.0406504	0.0661157
211	Biotin carboxylase OS=Escherichia coli (strain K12) OX=83333 GN=accC PE=1 SV=2	P24182	accC	49 kDa	10	5	10	5	0.0406504	0.0413223
212	C4-dicarboxylate transporter DcuA OS=Escherichia coli (strain K12) OX=83333 GN=dcuA PE=1 SV=1	P0ABN5	dcuA	46 kDa	10	5	10	5	0.0406504	0.0413223
213	Chain length determinant protein OS=Escherichia coli (strain K12) OX=83333 GN=wzzB PE=1 SV=2	P76372	wzzB	36 kDa	10	6	7	4	0.0406504	0.0289256
214	Cytosol aminopeptidase OS=Escherichia coli (strain K12) OX=83333 GN=pepA PE=1 SV=1	P68767	pepA	55 kDa	10	5	26	12	0.0406504	0.107438
215	Large ribosomal subunit protein uL23 OS=Escherichia coli (strain K12) OX=83333 GN=rplW PE=1 SV=1	P0ADZ0	rplW	11 kDa	10	5	11	5	0.0406504	0.0454545
216	Modulator of FtsH protease HflK OS=Escherichia coli (strain K12) OX=83333 GN=hflK PE=1 SV=1	P0ABC7	hflK	46 kDa	10	6	144	31	0.0406504	0.595041
217	Nucleoside permease NupC OS=Escherichia coli (strain K12) OX=83333 GN=nupC PE=1 SV=1	P0AFF2	nupC	43 kDa	10	3	8	3	0.0406504	0.0330579
218	Outer membrane lipoprotein SlyB OS=Escherichia coli (strain K12) OX=83333 GN=slyB PE=2 SV=1	P0A905	slyB	16 kDa	10	4	9	3	0.0406504	0.0371901
219	PhoH-like protein OS=Escherichia coli (strain K12) OX=83333 GN=ybeZ PE=1 SV=2	P0A9K3	ybeZ	39 kDa	10	6	3	2	0.0406504	0.0123967
220	Protein ElaB OS=Escherichia coli (strain K12) OX=83333 GN=elaB PE=1 SV=1	P0AEH5	elaB	11 kDa	10	4	9	4	0.0406504	0.0371901
221	Protein mlc OS=Escherichia coli (strain K12) OX=83333 GN=mlc PE=1 SV=2	P50456	mlc	44 kDa	10	6	8	5	0.0406504	0.0330579
222	Serine endoprotease DegS OS=Escherichia coli (strain K12) OX=83333 GN=degS PE=1 SV=1	P0AEE3	degS	38 kDa	10	8	7	5	0.0406504	0.0289256
223	Uncharacterized lipoprotein YdcL OS=Escherichia coli (strain K12) OX=83333 GN=ydcL PE=3 SV=1	P64451	ydcL	24 kDa	10	6	11	6	0.0406504	0.0454545
224	Acetyl-coenzyme A carboxylase carboxyl transferase subunit alpha OS=Escherichia coli (strain K12) OX=83333 GN=accA PE=1 SV=2	P0ABD5	accA	35 kDa	9	7	30	14	0.0365854	0.123967
225	Apolipoprotein N-acyltransferase OS=Escherichia coli (strain K12) OX=83333 GN=lnt PE=1 SV=1	P23930	lnt	57 kDa	9	4	4	3	0.0365854	0.0165289
226	ATP-dependent Clp protease ATP-binding subunit ClpA OS=Escherichia coli (strain K12) OX=83333 GN=clpA PE=1 SV=1	P0ABH9	clpA	84 kDa	9	7	23	13	0.0365854	0.0950413
227	Chaperone protein HtpG OS=Escherichia coli (strain K12) OX=83333 GN=htpG PE=1 SV=1	P0A6Z3	htpG	71 kDa	9	6	26	14	0.0365854	0.107438
228	Galactitol 1-phosphate 5-dehydrogenase OS=Escherichia coli (strain K12) OX=83333 GN=gatD PE=1 SV=1	P0A9S3	gatD	37 kDa	9	6	25	12	0.0365854	0.103306
229	Glutamine synthetase OS=Escherichia coli (strain K12) OX=83333 GN=glnA PE=1 SV=2	P0A9C5	glnA	52 kDa	9	6	19	11	0.0365854	0.0785124
230	Glycogen synthase OS=Escherichia coli (strain K12) OX=83333 GN=glgA PE=1 SV=1	P0A6U8	glgA	53 kDa	9	5	27	10	0.0365854	0.11157
231	Inner membrane protein YagU OS=Escherichia coli (strain K12) OX=83333 GN=yagU PE=1 SV=1	P0AAA1	yagU	23 kDa	9	3	10	3	0.0365854	0.0413223
232	Large ribosomal subunit protein bL28 OS=Escherichia coli (strain K12) OX=83333 GN=rpmB PE=1 SV=2	P0A7M2	rpmB	9 kDa	9	4	17	8	0.0365854	0.0702479
233	NAD(P)H dehydrogenase (quinone) OS=Escherichia coli (strain K12) OX=83333 GN=wrbA PE=1 SV=2	P0A8G6	wrbA	21 kDa	9	5	16	8	0.0365854	0.0661157
234	NADH-quinone oxidoreductase subunit H OS=Escherichia coli (strain K12) OX=83333 GN=nuoH PE=1 SV=1	P0AFD4	nuoH	36 kDa	9	4	4	2	0.0365854	0.0165289
235	Oligopeptide transport system permease protein OppB OS=Escherichia coli (strain K12) OX=83333 GN=oppB PE=1 SV=1	P0AFH2	oppB	33 kDa	9	4	0	0	0.0365854	0
236	Phosphoenolpyruvate-protein phosphotransferase OS=Escherichia coli (strain K12) OX=83333 GN=ptsI PE=1 SV=1	P08839	ptsI	64 kDa	9	8	20	10	0.0365854	0.0826446
237	Probable protease SohB OS=Escherichia coli (strain K12) OX=83333 GN=sohB PE=1 SV=1	P0AG14	sohB	39 kDa	9	6	5	3	0.0365854	0.0206612
238	Protein translocase subunit SecY OS=Escherichia coli (strain K12) OX=83333 GN=secY PE=1 SV=1	P0AGA2	secY	49 kDa	9	4	6	3	0.0365854	0.0247934
239	Pyruvate kinase II OS=Escherichia coli (strain K12) OX=83333 GN=pykA PE=1 SV=3	P21599	pykA	51 kDa	9	6	20	9	0.0365854	0.0826446
240	Serine transporter SdaC OS=Escherichia coli (strain K12) OX=83333 GN=sdaC PE=1 SV=1	P0AAD6	sdaC	47 kDa	9	3	0	0	0.0365854	0
241	Small ribosomal subunit protein bS18 OS=Escherichia coli (strain K12) OX=83333 GN=rpsR PE=1 SV=2	P0A7T7	rpsR	9 kDa	9	4	12	5	0.0365854	0.0495868
242	Small ribosomal subunit protein uS5 OS=Escherichia coli (strain K12) OX=83333 GN=rpsE PE=1 SV=2	P0A7W1	rpsE	18 kDa	9	4	19	7	0.0365854	0.0785124
243	Superoxide dismutase [Fe] OS=Escherichia coli (strain K12) OX=83333 GN=sodB PE=1 SV=2	P0AGD3	sodB	21 kDa	9	5	22	8	0.0365854	0.0909091
244	Tol-Pal system protein TolB OS=Escherichia coli (strain K12) OX=83333 GN=tolB PE=1 SV=1	P0A855	tolB	46 kDa	9	5	18	10	0.0365854	0.0743802
245	Transcription termination/antitermination protein NusA OS=Escherichia coli (strain K12) OX=83333 GN=nusA PE=1 SV=1	P0AFF6	nusA	55 kDa	9	5	12	7	0.0365854	0.0495868
246	Type II NADH:quinone oxidoreductase OS=Escherichia coli (strain K12) OX=83333 GN=ndh PE=1 SV=2	P00393	ndh	47 kDa	9	6	14	8	0.0365854	0.0578512
247	UDP-N-acetylglucosamine--N-acetylmuramyl-(pentapeptide) pyrophosphoryl-undecaprenol N-acetylglucosamine transferase OS=Escherichia coli (strain K12) OX=83333 GN=murG PE=1 SV=3	P17443	murG	38 kDa	9	5	8	5	0.0365854	0.0330579
248	UPF0194 membrane protein YbhG OS=Escherichia coli (strain K12) OX=83333 GN=ybhG PE=2 SV=1	P75777	ybhG	36 kDa	9	5	3	3	0.0365854	0.0123967
249	Aldehyde dehydrogenase B OS=Escherichia coli (strain K12) OX=83333 GN=aldB PE=1 SV=2	P37685	aldB	56 kDa	8	5	16	7	0.0325203	0.0661157
250	Alpha-galactosidase OS=Escherichia coli (strain K12) OX=83333 GN=melA PE=1 SV=1	P06720	melA	51 kDa	8	5	20	8	0.0325203	0.0826446
251	DNA-binding protein H-NS OS=Escherichia coli (strain K12) OX=83333 GN=hns PE=1 SV=2	P0ACF8	hns	16 kDa	8	3	11	5	0.0325203	0.0454545
252	DNA-binding transcriptional dual regulator CRP OS=Escherichia coli (strain K12) OX=83333 GN=crp PE=1 SV=1	P0ACJ8	crp	24 kDa	8	4	10	7	0.0325203	0.0413223
253	ECA polysaccharide chain length modulation protein OS=Escherichia coli (strain K12) OX=83333 GN=wzzE PE=1 SV=2	P0AG00	wzzE	39 kDa	8	5	4	3	0.0325203	0.0165289
254	High-affinity gluconate transporter OS=Escherichia coli (strain K12) OX=83333 GN=gntT PE=1 SV=3	P39835	gntT	46 kDa	8	2	11	5	0.0325203	0.0454545
255	Large ribosomal subunit protein bL21 OS=Escherichia coli (strain K12) OX=83333 GN=rplU PE=1 SV=1	P0AG48	rplU	12 kDa	8	3	13	5	0.0325203	0.053719
256	Lipoprotein 28 OS=Escherichia coli (strain K12) OX=83333 GN=nlpA PE=1 SV=1	P04846	nlpA	29 kDa	8	4	3	2	0.0325203	0.0123967
257	Lysine/arginine/ornithine-binding periplasmic protein OS=Escherichia coli (strain K12) OX=83333 GN=argT PE=1 SV=3	P09551	argT	28 kDa	8	5	11	8	0.0325203	0.0454545
258	Macrolide export protein MacA OS=Escherichia coli (strain K12) OX=83333 GN=macA PE=1 SV=2	P75830	macA	41 kDa	8	6	2	2	0.0325203	0.00826446
259	Periplasmic oligopeptide-binding protein OS=Escherichia coli (strain K12) OX=83333 GN=oppA PE=1 SV=2	P23843	oppA	61 kDa	8	4	20	8	0.0325203	0.0826446
260	Periplasmic pH-dependent serine endoprotease DegQ OS=Escherichia coli (strain K12) OX=83333 GN=degQ PE=1 SV=1	P39099	degQ	47 kDa	8	6	12	7	0.0325203	0.0495868
261	Probable protein kinase UbiB OS=Escherichia coli (strain K12) OX=83333 GN=ubiB PE=1 SV=1	P0A6A0	ubiB	63 kDa	8	5	4	3	0.0325203	0.0165289
262	Small ribosomal subunit protein uS14 OS=Escherichia coli (strain K12) OX=83333 GN=rpsN PE=1 SV=2	P0AG59	rpsN	12 kDa	8	3	14	5	0.0325203	0.0578512
263	Small ribosomal subunit protein uS8 OS=Escherichia coli (strain K12) OX=83333 GN=rpsH PE=1 SV=2	P0A7W7	rpsH	14 kDa	8	4	16	5	0.0325203	0.0661157
264	sn-glycerol-3-phosphate import ATP-binding protein UgpC OS=Escherichia coli (strain K12) OX=83333 GN=ugpC PE=1 SV=3	P10907	ugpC	40 kDa	8	4	5	3	0.0325203	0.0206612
265	Sodium/proline symporter OS=Escherichia coli (strain K12) OX=83333 GN=putP PE=1 SV=1	P07117	putP	54 kDa	8	4	4	2	0.0325203	0.0165289
266	Succinate dehydrogenase hydrophobic membrane anchor subunit OS=Escherichia coli (strain K12) OX=83333 GN=sdhD PE=1 SV=1	P0AC44	sdhD	13 kDa	8	2	9	2	0.0325203	0.0371901
267	Uncharacterized lipoprotein YbjP OS=Escherichia coli (strain K12) OX=83333 GN=ybjP PE=1 SV=1	P75818	ybjP	19 kDa	8	4	6	4	0.0325203	0.0247934
268	Uncharacterized Na(+)/H(+) exchanger YjcE OS=Escherichia coli (strain K12) OX=83333 GN=yjcE PE=3 SV=1	P32703	yjcE	61 kDa	8	4	6	3	0.0325203	0.0247934
269	Uncharacterized protein YggL OS=Escherichia coli (strain K12) OX=83333 GN=yggL PE=4 SV=2	P38521	yggL	13 kDa	8	2	0	0	0.0325203	0
270	1,4-dihydroxy-2-naphthoyl-CoA synthase OS=Escherichia coli (strain K12) OX=83333 GN=menB PE=1 SV=1	P0ABU0	menB	32 kDa	7	3	4	3	0.0284553	0.0165289
271	2-amino-3-ketobutyrate coenzyme A ligase OS=Escherichia coli (strain K12) OX=83333 GN=kbl PE=1 SV=1	P0AB77	kbl	43 kDa	7	5	14	8	0.0284553	0.0578512
272	Aerobic respiration control protein ArcA OS=Escherichia coli (strain K12) OX=83333 GN=arcA PE=1 SV=1	P0A9Q1	arcA	27 kDa	7	6	28	11	0.0284553	0.115702
273	Aerobic respiration control sensor protein ArcB OS=Escherichia coli (strain K12) OX=83333 GN=arcB PE=1 SV=1	P0AEC3	arcB	88 kDa	7	5	4	3	0.0284553	0.0165289
274	ATP synthase epsilon chain OS=Escherichia coli (strain K12) OX=83333 GN=atpC PE=1 SV=2	P0A6E6	atpC	15 kDa	7	3	6	3	0.0284553	0.0247934
275	Cation/acetate symporter ActP OS=Escherichia coli (strain K12) OX=83333 GN=actP PE=1 SV=1	P32705	actP	59 kDa	7	4	6	3	0.0284553	0.0247934
276	Cluster of Lysine--tRNA ligase, heat inducible OS=Escherichia coli (strain K12) OX=83333 GN=lysU PE=1 SV=2 (P0A8N5)	P0A8N5 [2]	lysU	58 kDa	7	4	27	16	0.0284553	0.11157
277	Cytosol non-specific dipeptidase OS=Escherichia coli (strain K12) OX=83333 GN=pepD PE=1 SV=3	P15288	pepD	53 kDa	7	4	10	5	0.0284553	0.0413223
278	D-alanyl-D-alanine carboxypeptidase DacB OS=Escherichia coli (strain K12) OX=83333 GN=dacB PE=1 SV=2	P24228	dacB	52 kDa	7	4	4	3	0.0284553	0.0165289
279	Diacylglycerol kinase OS=Escherichia coli (strain K12) OX=83333 GN=dgkA PE=1 SV=2	P0ABN1	dgkA	13 kDa	7	3	7	3	0.0284553	0.0289256
280	Dihydroorotate dehydrogenase (quinone) OS=Escherichia coli (strain K12) OX=83333 GN=pyrD PE=1 SV=1	P0A7E1	pyrD	37 kDa	7	4	8	4	0.0284553	0.0330579
281	Dipeptide and tripeptide permease B OS=Escherichia coli (strain K12) OX=83333 GN=dtpB PE=1 SV=2	P36837	dtpB	54 kDa	7	2	4	2	0.0284553	0.0165289
282	D-serine/D-alanine/glycine transporter OS=Escherichia coli (strain K12) OX=83333 GN=cycA PE=1 SV=1	P0AAE0	cycA	52 kDa	7	3	5	2	0.0284553	0.0206612
283	Glucose-1-phosphatase OS=Escherichia coli (strain K12) OX=83333 GN=agp PE=1 SV=1	P19926	agp	46 kDa	7	4	11	5	0.0284553	0.0454545
284	Glycine--tRNA ligase beta subunit OS=Escherichia coli (strain K12) OX=83333 GN=glyS PE=1 SV=4	P00961	glyS	77 kDa	7	3	5	3	0.0284553	0.0206612
285	Histidine transport ATP-binding protein HisP OS=Escherichia coli (strain K12) OX=83333 GN=hisP PE=1 SV=2	P07109	hisP	29 kDa	7	4	0	0	0.0284553	0
286	Inner membrane protein YgaP OS=Escherichia coli (strain K12) OX=83333 GN=ygaP PE=1 SV=1	P55734	ygaP	19 kDa	7	4	0	0	0.0284553	0
287	Large ribosomal subunit protein uL16 OS=Escherichia coli (strain K12) OX=83333 GN=rplP PE=1 SV=1	P0ADY7	rplP	15 kDa	7	3	14	5	0.0284553	0.0578512
288	Lipid A biosynthesis lauroyltransferase OS=Escherichia coli (strain K12) OX=83333 GN=lpxL PE=1 SV=1	P0ACV0	lpxL	35 kDa	7	3	6	3	0.0284553	0.0247934
289	Lipopolysaccharide assembly protein B OS=Escherichia coli (strain K12) OX=83333 GN=lapB PE=1 SV=1	P0AB58	lapB	45 kDa	7	4	11	6	0.0284553	0.0454545
290	Lipopolysaccharide export system permease protein LptF OS=Escherichia coli (strain K12) OX=83333 GN=lptF PE=1 SV=1	P0AF98	lptF	40 kDa	7	3	2	2	0.0284553	0.00826446
291	Osmotically-inducible putative lipoprotein OsmE OS=Escherichia coli (strain K12) OX=83333 GN=osmE PE=2 SV=1	P0ADB1	osmE	12 kDa	7	3	8	3	0.0284553	0.0330579
292	Outer membrane lipoprotein DolP OS=Escherichia coli (strain K12) OX=83333 GN=dolP PE=1 SV=1	P64596	dolP	20 kDa	7	4	10	5	0.0284553	0.0413223
293	Outer membrane lipoprotein RcsF OS=Escherichia coli (strain K12) OX=83333 GN=rcsF PE=1 SV=1	P69411	rcsF	14 kDa	7	3	6	2	0.0284553	0.0247934
294	Outer membrane protein X OS=Escherichia coli (strain K12) OX=83333 GN=ompX PE=1 SV=1	P0A917	ompX	19 kDa	7	4	14	7	0.0284553	0.0578512
295	Outer-membrane lipoprotein LolB OS=Escherichia coli (strain K12) OX=83333 GN=lolB PE=1 SV=1	P61320	lolB	24 kDa	7	4	7	3	0.0284553	0.0289256
296	Penicillin-binding protein activator LpoB OS=Escherichia coli (strain K12) OX=83333 GN=lpoB PE=1 SV=1	P0AB38	lpoB	23 kDa	7	4	8	4	0.0284553	0.0330579
297	Phage shock protein B OS=Escherichia coli (strain K12) OX=83333 GN=pspB PE=1 SV=1	P0AFM9	pspB	9 kDa	7	4	0	0	0.0284553	0
298	Protease 4 OS=Escherichia coli (strain K12) OX=83333 GN=sppA PE=1 SV=2	P08395	sppA	67 kDa	7	4	3	2	0.0284553	0.0123967
299	Sec-independent protein translocase protein TatB OS=Escherichia coli (strain K12) OX=83333 GN=tatB PE=1 SV=1	P69425	tatB	18 kDa	7	4	3	2	0.0284553	0.0123967
300	Small ribosomal subunit protein uS15 OS=Escherichia coli (strain K12) OX=83333 GN=rpsO PE=1 SV=2	P0ADZ4	rpsO	10 kDa	7	4	9	5	0.0284553	0.0371901
301	Small ribosomal subunit protein uS9 OS=Escherichia coli (strain K12) OX=83333 GN=rpsI PE=1 SV=2	P0A7X3	rpsI	15 kDa	7	4	16	6	0.0284553	0.0661157
302	Sulfate transporter CysZ OS=Escherichia coli (strain K12) OX=83333 GN=cysZ PE=1 SV=1	P0A6J3	cysZ	29 kDa	7	3	4	2	0.0284553	0.0165289
303	Threonine--tRNA ligase OS=Escherichia coli (strain K12) OX=83333 GN=thrS PE=1 SV=1	P0A8M3	thrS	74 kDa	7	4	10	6	0.0284553	0.0413223
304	Transketolase 1 OS=Escherichia coli (strain K12) OX=83333 GN=tktA PE=1 SV=5	P27302	tktA	72 kDa	7	6	21	10	0.0284553	0.0867769
305	Triosephosphate isomerase OS=Escherichia coli (strain K12) OX=83333 GN=tpiA PE=1 SV=1	P0A858	tpiA	27 kDa	7	4	14	5	0.0284553	0.0578512
306	Uncharacterized lipoprotein YajG OS=Escherichia coli (strain K12) OX=83333 GN=yajG PE=3 SV=1	P0ADA5	yajG	21 kDa	7	4	7	4	0.0284553	0.0289256
307	Uncharacterized protein YgaM OS=Escherichia coli (strain K12) OX=83333 GN=ygaM PE=1 SV=2	P0ADQ7	ygaM	12 kDa	7	3	7	3	0.0284553	0.0289256
308	Uncharacterized protein YjgR OS=Escherichia coli (strain K12) OX=83333 GN=yjgR PE=4 SV=1	P39342	yjgR	54 kDa	7	4	25	12	0.0284553	0.103306
309	3-deoxy-D-manno-octulosonic acid transferase OS=Escherichia coli (strain K12) OX=83333 GN=waaA PE=1 SV=1	P0AC75	waaA	47 kDa	6	4	0	0	0.0243902	0
310	6-phosphogluconate dehydrogenase, decarboxylating OS=Escherichia coli (strain K12) OX=83333 GN=gnd PE=1 SV=2	P00350	gnd	51 kDa	6	4	18	9	0.0243902	0.0743802
311	Acetyl-coenzyme A carboxylase carboxyl transferase subunit beta OS=Escherichia coli (strain K12) OX=83333 GN=accD PE=1 SV=1	P0A9Q5	accD	33 kDa	6	4	23	9	0.0243902	0.0950413
312	CDP-diacylglycerol--serine O-phosphatidyltransferase OS=Escherichia coli (strain K12) OX=83333 GN=pssA PE=1 SV=2	P23830	pssA	53 kDa	6	4	23	13	0.0243902	0.0950413
313	Cell division protein DamX OS=Escherichia coli (strain K12) OX=83333 GN=damX PE=1 SV=2	P11557	damX	46 kDa	6	4	3	2	0.0243902	0.0123967
314	Cluster of Fumarate hydratase class I, aerobic OS=Escherichia coli (strain K12) OX=83333 GN=fumA PE=1 SV=2 (P0AC33)	P0AC33 [2]	fumA	60 kDa	6	4	3	2	0.0243902	0.0123967
315	Co-chaperonin GroES OS=Escherichia coli (strain K12) OX=83333 GN=groES PE=1 SV=1	P0A6F9	groES	10 kDa	6	3	7	5	0.0243902	0.0289256
316	DNA gyrase inhibitor OS=Escherichia coli (strain K12) OX=83333 GN=sbmC PE=1 SV=1	P33012	sbmC	18 kDa	6	2	7	3	0.0243902	0.0289256
317	DNA-binding protein HU-alpha OS=Escherichia coli (strain K12) OX=83333 GN=hupA PE=1 SV=1	P0ACF0	hupA	10 kDa	6	4	8	4	0.0243902	0.0330579
318	Elongation factor 4 OS=Escherichia coli (strain K12) OX=83333 GN=lepA PE=1 SV=1	P60785	lepA	67 kDa	6	3	19	11	0.0243902	0.0785124
319	Galactose-proton symporter OS=Escherichia coli (strain K12) OX=83333 GN=galP PE=1 SV=1	P0AEP1	galP	51 kDa	6	4	3	2	0.0243902	0.0123967
320	Glutaredoxin 1 OS=Escherichia coli (strain K12) OX=83333 GN=grxA PE=1 SV=1	P68688	grxA	10 kDa	6	2	9	4	0.0243902	0.0371901
321	HTH-type transcriptional regulator IscR OS=Escherichia coli (strain K12) OX=83333 GN=iscR PE=1 SV=1	P0AGK8	iscR	17 kDa	6	2	6	2	0.0243902	0.0247934
322	Intermembrane phospholipid transport system ATP-binding protein MlaF OS=Escherichia coli (strain K12) OX=83333 GN=mlaF PE=1 SV=1	P63386	mlaF	29 kDa	6	5	2	2	0.0243902	0.00826446
323	Large ribosomal subunit protein uL30 OS=Escherichia coli (strain K12) OX=83333 GN=rpmD PE=1 SV=2	P0AG51	rpmD	7 kDa	6	3	13	6	0.0243902	0.053719
324	Lipopolysaccharide export system permease protein LptG OS=Escherichia coli (strain K12) OX=83333 GN=lptG PE=1 SV=1	P0ADC6	lptG	40 kDa	6	3	6	3	0.0243902	0.0247934
325	Maltoporin OS=Escherichia coli (strain K12) OX=83333 GN=lamB PE=1 SV=1	P02943	lamB	50 kDa	6	4	16	9	0.0243902	0.0661157
326	NADH-quinone oxidoreductase subunit L OS=Escherichia coli (strain K12) OX=83333 GN=nuoL PE=1 SV=2	P33607	nuoL	66 kDa	6	3	4	2	0.0243902	0.0165289
327	Outer membrane protein assembly factor BamA OS=Escherichia coli (strain K12) OX=83333 GN=bamA PE=1 SV=1	P0A940	bamA	91 kDa	6	5	10	7	0.0243902	0.0413223
328	Peptidoglycan-associated lipoprotein OS=Escherichia coli (strain K12) OX=83333 GN=pal PE=1 SV=1	P0A912	pal	19 kDa	6	4	9	5	0.0243902	0.0371901
329	Small ribosomal subunit protein bS21 OS=Escherichia coli (strain K12) OX=83333 GN=rpsU PE=1 SV=2	P68679	rpsU	9 kDa	6	3	13	5	0.0243902	0.053719
330	Small ribosomal subunit protein uS12 OS=Escherichia coli (strain K12) OX=83333 GN=rpsL PE=1 SV=2	P0A7S3	rpsL	14 kDa	6	3	9	4	0.0243902	0.0371901
331	Small ribosomal subunit protein uS19 OS=Escherichia coli (strain K12) OX=83333 GN=rpsS PE=1 SV=2	P0A7U3	rpsS	10 kDa	6	4	13	5	0.0243902	0.053719
332	Spermidine/putrescine import ATP-binding protein PotA OS=Escherichia coli (strain K12) OX=83333 GN=potA PE=1 SV=1	P69874	potA	43 kDa	6	3	5	3	0.0243902	0.0206612
333	Thiol peroxidase OS=Escherichia coli (strain K12) OX=83333 GN=tpx PE=1 SV=2	P0A862	tpx	18 kDa	6	4	15	6	0.0243902	0.0619835
334	Uncharacterized protein YggT OS=Escherichia coli (strain K12) OX=83333 GN=yggT PE=3 SV=1	P64564	yggT	21 kDa	6	2	6	2	0.0243902	0.0247934
335	Uncharacterized protein YjbB OS=Escherichia coli (strain K12) OX=83333 GN=yjbB PE=4 SV=1	P0AF43	yjbB	59 kDa	6	3	4	3	0.0243902	0.0165289
336	1-deoxy-D-xylulose-5-phosphate synthase OS=Escherichia coli (strain K12) OX=83333 GN=dxs PE=1 SV=3	P77488	dxs	68 kDa	5	2	12	7	0.0203252	0.0495868
337	2,3,4,5-tetrahydropyridine-2,6-dicarboxylate N-succinyltransferase OS=Escherichia coli (strain K12) OX=83333 GN=dapD PE=1 SV=1	P0A9D8	dapD	30 kDa	5	3	17	9	0.0203252	0.0702479
338	Acyl carrier protein OS=Escherichia coli (strain K12) OX=83333 GN=acpP PE=1 SV=2	P0A6A8	acpP	9 kDa	5	3	6	3	0.0203252	0.0247934
339	Aminomethyltransferase OS=Escherichia coli (strain K12) OX=83333 GN=gcvT PE=1 SV=3	P27248	gcvT	40 kDa	5	4	12	6	0.0203252	0.0495868
340	Bacterial non-heme ferritin OS=Escherichia coli (strain K12) OX=83333 GN=ftnA PE=1 SV=1	P0A998	ftnA	19 kDa	5	3	10	4	0.0203252	0.0413223
341	Carbamoyl-phosphate synthase large chain OS=Escherichia coli (strain K12) OX=83333 GN=carB PE=1 SV=2	P00968	carB	118 kDa	5	3	7	4	0.0203252	0.0289256
342	Dipeptide transport ATP-binding protein DppD OS=Escherichia coli (strain K12) OX=83333 GN=dppD PE=1 SV=1	P0AAG0	dppD	36 kDa	5	3	0	0	0.0203252	0
343	Dipeptide transport ATP-binding protein DppF OS=Escherichia coli (strain K12) OX=83333 GN=dppF PE=1 SV=1	P37313	dppF	38 kDa	5	2	6	3	0.0203252	0.0247934
344	Glutamine transport system permease protein GlnP OS=Escherichia coli (strain K12) OX=83333 GN=glnP PE=1 SV=1	P0AEQ6	glnP	24 kDa	5	3	6	3	0.0203252	0.0247934
345	Histidine biosynthesis bifunctional protein HisB OS=Escherichia coli (strain K12) OX=83333 GN=hisB PE=1 SV=1	P06987	hisB	40 kDa	5	3	4	3	0.0203252	0.0165289
346	Inner membrane protein YejM OS=Escherichia coli (strain K12) OX=83333 GN=yejM PE=1 SV=1	P0AD27	yejM	67 kDa	5	2	4	2	0.0203252	0.0165289
347	Intermembrane transport protein PqiB OS=Escherichia coli (strain K12) OX=83333 GN=pqiB PE=1 SV=2	P43671	pqiB	61 kDa	5	5	2	2	0.0203252	0.00826446
348	Large ribosomal subunit protein bL27 OS=Escherichia coli (strain K12) OX=83333 GN=rpmA PE=1 SV=2	P0A7L8	rpmA	9 kDa	5	3	11	4	0.0203252	0.0454545
349	Large ribosomal subunit protein uL29 OS=Escherichia coli (strain K12) OX=83333 GN=rpmC PE=1 SV=1	P0A7M6	rpmC	7 kDa	5	2	5	2	0.0203252	0.0206612
350	Magnesium-transporting ATPase, P-type 1 OS=Escherichia coli (strain K12) OX=83333 GN=mgtA PE=1 SV=1	P0ABB8	mgtA	99 kDa	5	4	2	2	0.0203252	0.00826446
351	Mechanosensitive channel MscK OS=Escherichia coli (strain K12) OX=83333 GN=mscK PE=1 SV=1	P77338	mscK	127 kDa	5	5	25	16	0.0203252	0.103306
352	Modulator of FtsH protease HflC OS=Escherichia coli (strain K12) OX=83333 GN=hflC PE=1 SV=1	P0ABC3	hflC	38 kDa	5	5	154	30	0.0203252	0.636364
353	Outer membrane protein assembly factor BamC OS=Escherichia coli (strain K12) OX=83333 GN=bamC PE=1 SV=1	P0A903	bamC	37 kDa	5	4	9	7	0.0203252	0.0371901
354	Outer membrane protein assembly factor BamD OS=Escherichia coli (strain K12) OX=83333 GN=bamD PE=1 SV=1	P0AC02	bamD	28 kDa	5	3	0	0	0.0203252	0
355	Outer membrane protein Slp OS=Escherichia coli (strain K12) OX=83333 GN=slp PE=1 SV=1	P37194	slp	21 kDa	5	4	10	4	0.0203252	0.0413223
356	Penicillin-binding protein activator LpoA OS=Escherichia coli (strain K12) OX=83333 GN=lpoA PE=1 SV=1	P45464	lpoA	73 kDa	5	3	9	7	0.0203252	0.0371901
357	Phosphatidylglycerol--prolipoprotein diacylglyceryl transferase OS=Escherichia coli (strain K12) OX=83333 GN=lgt PE=1 SV=1	P60955	lgt	33 kDa	5	2	6	2	0.0203252	0.0247934
358	Protein GrpE OS=Escherichia coli (strain K12) OX=83333 GN=grpE PE=1 SV=1	P09372	grpE	22 kDa	5	3	3	2	0.0203252	0.0123967
359	Putative membrane protein IgaA homolog OS=Escherichia coli (strain K12) OX=83333 GN=yrfF PE=1 SV=1	P45800	yrfF	79 kDa	5	3	4	2	0.0203252	0.0165289
360	Pyruvate kinase I OS=Escherichia coli (strain K12) OX=83333 GN=pykF PE=1 SV=1	P0AD61	pykF	51 kDa	5	3	15	7	0.0203252	0.0619835
361	Sec-independent protein translocase protein TatE OS=Escherichia coli (strain K12) OX=83333 GN=tatE PE=2 SV=1	P0A843	tatE	7 kDa	5	3	0	0	0.0203252	0
362	Small ribosomal subunit protein uS11 OS=Escherichia coli (strain K12) OX=83333 GN=rpsK PE=1 SV=2	P0A7R9	rpsK	14 kDa	5	3	12	5	0.0203252	0.0495868
363	Superoxide dismutase [Mn] OS=Escherichia coli (strain K12) OX=83333 GN=sodA PE=1 SV=2	P00448	sodA	23 kDa	5	3	7	3	0.0203252	0.0289256
364	Thiol:disulfide interchange protein DsbD OS=Escherichia coli (strain K12) OX=83333 GN=dsbD PE=1 SV=4	P36655	dsbD	62 kDa	5	3	0	0	0.0203252	0
365	Tol-Pal system protein TolQ OS=Escherichia coli (strain K12) OX=83333 GN=tolQ PE=1 SV=1	P0ABU9	tolQ	26 kDa	5	3	4	2	0.0203252	0.0165289
366	tRNA-modifying protein YgfZ OS=Escherichia coli (strain K12) OX=83333 GN=ygfZ PE=1 SV=2	P0ADE8	ygfZ	36 kDa	5	4	12	7	0.0203252	0.0495868
367	UDP-N-acetyl-D-mannosaminuronic acid transferase OS=Escherichia coli (strain K12) OX=83333 GN=wecG PE=1 SV=2	P27836	wecG	28 kDa	5	3	0	0	0.0203252	0
368	Undecaprenyl phosphate-alpha-4-amino-4-deoxy-L-arabinose arabinosyl transferase OS=Escherichia coli (strain K12) OX=83333 GN=arnT PE=1 SV=1	P76473	arnT	63 kDa	5	3	7	3	0.0203252	0.0289256
369	Uridine phosphorylase OS=Escherichia coli (strain K12) OX=83333 GN=udp PE=1 SV=3	P12758	udp	27 kDa	5	3	7	4	0.0203252	0.0289256
370	2-iminobutanoate/2-iminopropanoate deaminase OS=Escherichia coli (strain K12) OX=83333 GN=ridA PE=1 SV=2	P0AF93	ridA	14 kDa	4	2	5	3	0.0162602	0.0206612
371	4-aminobutyrate aminotransferase GabT OS=Escherichia coli (strain K12) OX=83333 GN=gabT PE=1 SV=1	P22256	gabT	46 kDa	4	3	22	12	0.0162602	0.0909091
372	Adenosylcobinamide-GDP ribazoletransferase OS=Escherichia coli (strain K12) OX=83333 GN=cobS PE=2 SV=3	P36561	cobS	26 kDa	4	2	0	0	0.0162602	0
373	ADP-heptose--LPS heptosyltransferase 2 OS=Escherichia coli (strain K12) OX=83333 GN=rfaF PE=1 SV=1	P37692	rfaF	39 kDa	4	2	10	5	0.0162602	0.0413223
374	Aminopeptidase N OS=Escherichia coli (strain K12) OX=83333 GN=pepN PE=1 SV=2	P04825	pepN	99 kDa	4	3	4	3	0.0162602	0.0165289
375	AsmA family protein YicH OS=Escherichia coli (strain K12) OX=83333 GN=yicH PE=3 SV=2	P31433	yicH	62 kDa	4	3	7	5	0.0162602	0.0289256
376	Cell division protein ZipA OS=Escherichia coli (strain K12) OX=83333 GN=zipA PE=1 SV=3	P77173	zipA	36 kDa	4	3	0	0	0.0162602	0
377	Chaperone protein Skp OS=Escherichia coli (strain K12) OX=83333 GN=skp PE=1 SV=1	P0AEU7	skp	18 kDa	4	3	8	5	0.0162602	0.0330579
378	Co-chaperone protein DjlA OS=Escherichia coli (strain K12) OX=83333 GN=djlA PE=1 SV=1	P31680	djlA	31 kDa	4	3	6	4	0.0162602	0.0247934
379	FKBP-type peptidyl-prolyl cis-trans isomerase FkpA OS=Escherichia coli (strain K12) OX=83333 GN=fkpA PE=1 SV=1	P45523	fkpA	29 kDa	4	2	6	4	0.0162602	0.0247934
380	Galactose/methyl galactoside import permease protein MglC OS=Escherichia coli (strain K12) OX=83333 GN=mglC PE=1 SV=1	P23200	mglC	36 kDa	4	2	0	0	0.0162602	0
381	Glutamine--fructose-6-phosphate aminotransferase [isomerizing] OS=Escherichia coli (strain K12) OX=83333 GN=glmS PE=1 SV=4	P17169	glmS	67 kDa	4	3	14	8	0.0162602	0.0578512
382	Glycine--tRNA ligase alpha subunit OS=Escherichia coli (strain K12) OX=83333 GN=glyQ PE=1 SV=2	P00960	glyQ	35 kDa	4	2	3	2	0.0162602	0.0123967
383	Histidine transport system permease protein HisQ OS=Escherichia coli (strain K12) OX=83333 GN=hisQ PE=1 SV=2	P52094	hisQ	25 kDa	4	2	0	0	0.0162602	0
384	Inner membrane protein YbhL OS=Escherichia coli (strain K12) OX=83333 GN=ybhL PE=1 SV=1	P0AAC4	ybhL	26 kDa	4	2	3	2	0.0162602	0.0123967
385	Inner membrane protein YccF OS=Escherichia coli (strain K12) OX=83333 GN=yccF PE=1 SV=1	P0AB12	yccF	16 kDa	4	2	3	2	0.0162602	0.0123967
386	Inner membrane protein YebE OS=Escherichia coli (strain K12) OX=83333 GN=yebE PE=1 SV=2	P33218	yebE	24 kDa	4	3	6	4	0.0162602	0.0247934
387	Integration host factor subunit alpha OS=Escherichia coli (strain K12) OX=83333 GN=ihfA PE=1 SV=1	P0A6X7	ihfA	11 kDa	4	2	4	2	0.0162602	0.0165289
388	Lipopolysaccharide assembly protein A OS=Escherichia coli (strain K12) OX=83333 GN=lapA PE=1 SV=1	P0ACV4	lapA	11 kDa	4	3	0	0	0.0162602	0
389	Lipopolysaccharide core heptose(II)-phosphate phosphatase OS=Escherichia coli (strain K12) OX=83333 GN=ais PE=2 SV=2	P45565	ais	22 kDa	4	3	10	5	0.0162602	0.0413223
390	Lipoprotein-releasing system ATP-binding protein LolD OS=Escherichia coli (strain K12) OX=83333 GN=lolD PE=1 SV=2	P75957	lolD	25 kDa	4	3	0	0	0.0162602	0
391	L-threonine 3-dehydrogenase OS=Escherichia coli (strain K12) OX=83333 GN=tdh PE=1 SV=1	P07913	tdh	37 kDa	4	2	7	4	0.0162602	0.0289256
392	Malate synthase A OS=Escherichia coli (strain K12) OX=83333 GN=aceB PE=1 SV=1	P08997	aceB	60 kDa	4	3	5	3	0.0162602	0.0206612
393	Miniconductance mechanosensitive channel MscM OS=Escherichia coli (strain K12) OX=83333 GN=mscM PE=1 SV=3	P39285	mscM	124 kDa	4	3	2	2	0.0162602	0.00826446
394	Na(+)/H(+) antiporter NhaB OS=Escherichia coli (strain K12) OX=83333 GN=nhaB PE=1 SV=1	P0AFA7	nhaB	57 kDa	4	2	2	2	0.0162602	0.00826446
395	NADH-quinone oxidoreductase subunit E OS=Escherichia coli (strain K12) OX=83333 GN=nuoE PE=1 SV=1	P0AFD1	nuoE	19 kDa	4	3	3	2	0.0162602	0.0123967
396	NADH-quinone oxidoreductase subunit M OS=Escherichia coli (strain K12) OX=83333 GN=nuoM PE=1 SV=1	P0AFE8	nuoM	57 kDa	4	2	3	2	0.0162602	0.0123967
397	Outer membrane lipoprotein Blc OS=Escherichia coli (strain K12) OX=83333 GN=blc PE=1 SV=1	P0A901	blc	20 kDa	4	3	10	5	0.0162602	0.0413223
398	Outer membrane protein assembly factor BamB OS=Escherichia coli (strain K12) OX=83333 GN=bamB PE=1 SV=1	P77774	bamB	42 kDa	4	3	5	3	0.0162602	0.0206612
399	Phosphoheptose isomerase OS=Escherichia coli (strain K12) OX=83333 GN=gmhA PE=1 SV=1	P63224	gmhA	21 kDa	4	2	7	4	0.0162602	0.0289256
400	Protease HtpX OS=Escherichia coli (strain K12) OX=83333 GN=htpX PE=1 SV=1	P23894	htpX	32 kDa	4	2	3	2	0.0162602	0.0123967
401	Protein-export protein SecB OS=Escherichia coli (strain K12) OX=83333 GN=secB PE=1 SV=1	P0AG86	secB	17 kDa	4	2	11	3	0.0162602	0.0454545
402	Purine nucleoside phosphorylase DeoD-type OS=Escherichia coli (strain K12) OX=83333 GN=deoD PE=1 SV=2	P0ABP8	deoD	26 kDa	4	2	13	8	0.0162602	0.053719
403	Pyruvate dehydrogenase [ubiquinone] OS=Escherichia coli (strain K12) OX=83333 GN=poxB PE=1 SV=1	P07003	poxB	62 kDa	4	3	11	7	0.0162602	0.0454545
404	Serine hydroxymethyltransferase OS=Escherichia coli (strain K12) OX=83333 GN=glyA PE=1 SV=1	P0A825	glyA	45 kDa	4	3	16	10	0.0162602	0.0661157
405	Signal recognition particle protein OS=Escherichia coli (strain K12) OX=83333 GN=ffh PE=1 SV=1	P0AGD7	ffh	50 kDa	4	3	18	10	0.0162602	0.0743802
406	Single-stranded DNA-binding protein OS=Escherichia coli (strain K12) OX=83333 GN=ssb PE=1 SV=2	P0AGE0	ssb	19 kDa	4	2	5	3	0.0162602	0.0206612
407	Stringent starvation protein A OS=Escherichia coli (strain K12) OX=83333 GN=sspA PE=1 SV=2	P0ACA3	sspA	24 kDa	4	2	10	5	0.0162602	0.0413223
408	Succinate dehydrogenase cytochrome b556 subunit OS=Escherichia coli (strain K12) OX=83333 GN=sdhC PE=1 SV=1	P69054	sdhC	14 kDa	4	2	4	2	0.0162602	0.0165289
409	Tail-specific protease OS=Escherichia coli (strain K12) OX=83333 GN=prc PE=1 SV=2	P23865	prc	77 kDa	4	2	4	2	0.0162602	0.0165289
410	Ubiquinone/menaquinone biosynthesis C-methyltransferase UbiE OS=Escherichia coli (strain K12) OX=83333 GN=ubiE PE=1 SV=1	P0A887	ubiE	28 kDa	4	4	5	3	0.0162602	0.0206612
411	Uncharacterized protein YbeL OS=Escherichia coli (strain K12) OX=83333 GN=ybeL PE=4 SV=1	P0AAT9	ybeL	19 kDa	4	3	7	6	0.0162602	0.0289256
412	Uncharacterized protein YbiB OS=Escherichia coli (strain K12) OX=83333 GN=ybiB PE=1 SV=1	P30177	ybiB	35 kDa	4	2	3	2	0.0162602	0.0123967
413	Uncharacterized protein YhfK OS=Escherichia coli (strain K12) OX=83333 GN=yhfK PE=3 SV=2	P45537	yhfK	80 kDa	4	2	0	0	0.0162602	0
414	Uncharacterized protein YjiN OS=Escherichia coli (strain K12) OX=83333 GN=yjiN PE=4 SV=1	P39385	yjiN	48 kDa	4	3	3	2	0.0162602	0.0123967
415	Universal stress protein E OS=Escherichia coli (strain K12) OX=83333 GN=uspE PE=1 SV=2	P0AAC0	uspE	36 kDa	4	3	5	3	0.0162602	0.0206612
416	Universal stress protein F OS=Escherichia coli (strain K12) OX=83333 GN=uspF PE=1 SV=2	P37903	uspF	16 kDa	4	3	6	3	0.0162602	0.0247934
417	Universal stress protein UP12 OS=Escherichia coli (strain K12) OX=83333 GN=uspG PE=1 SV=2	P39177	uspG	16 kDa	4	2	7	4	0.0162602	0.0289256
418	UPF0053 inner membrane protein YfjD OS=Escherichia coli (strain K12) OX=83333 GN=yfjD PE=1 SV=5	P37908	yfjD	48 kDa	4	3	0	0	0.0162602	0
419	USG-1 protein OS=Escherichia coli (strain K12) OX=83333 GN=usg PE=1 SV=1	P08390	usg	36 kDa	4	2	4	2	0.0162602	0.0165289
420	Zinc transport protein ZntB OS=Escherichia coli (strain K12) OX=83333 GN=zntB PE=1 SV=1	P64423	zntB	37 kDa	4	3	2	2	0.0162602	0.00826446
421	3-oxoacyl-[acyl-carrier-protein] reductase FabG OS=Escherichia coli (strain K12) OX=83333 GN=fabG PE=1 SV=1	P0AEK2	fabG	26 kDa	3	2	8	6	0.0121951	0.0330579
422	3-oxoacyl-[acyl-carrier-protein] synthase 2 OS=Escherichia coli (strain K12) OX=83333 GN=fabF PE=1 SV=2	P0AAI5	fabF	43 kDa	3	2	14	7	0.0121951	0.0578512
423	ADP-L-glycero-D-manno-heptose-6-epimerase OS=Escherichia coli (strain K12) OX=83333 GN=hldD PE=1 SV=1	P67910	hldD	35 kDa	3	3	13	7	0.0121951	0.053719
424	Argininosuccinate synthase OS=Escherichia coli (strain K12) OX=83333 GN=argG PE=1 SV=2	P0A6E4	argG	50 kDa	3	2	0	0	0.0121951	0
425	AsmA family protein YhjG OS=Escherichia coli (strain K12) OX=83333 GN=yhjG PE=3 SV=3	P37645	yhjG	74 kDa	3	2	10	7	0.0121951	0.0413223
426	ATP-dependent 6-phosphofructokinase isozyme 1 OS=Escherichia coli (strain K12) OX=83333 GN=pfkA PE=1 SV=1	P0A796	pfkA	35 kDa	3	3	10	7	0.0121951	0.0413223
427	Bifunctional protein Aas OS=Escherichia coli (strain K12) OX=83333 GN=aas PE=1 SV=2	P31119	aas	81 kDa	3	3	0	0	0.0121951	0
428	CDP-diacylglycerol--glycerol-3-phosphate 3-phosphatidyltransferase OS=Escherichia coli (strain K12) OX=83333 GN=pgsA PE=1 SV=2	P0ABF8	pgsA	21 kDa	3	2	0	0	0.0121951	0
429	Cysteine desulfurase IscS OS=Escherichia coli (strain K12) OX=83333 GN=iscS PE=1 SV=1	P0A6B7	iscS	45 kDa	3	2	5	3	0.0121951	0.0206612
430	Dihydroneopterin aldolase OS=Escherichia coli (strain K12) OX=83333 GN=folB PE=1 SV=1	P0AC16	folB	14 kDa	3	2	0	0	0.0121951	0
431	Dipeptide transport system permease protein DppB OS=Escherichia coli (strain K12) OX=83333 GN=dppB PE=1 SV=1	P0AEF8	dppB	37 kDa	3	2	2	2	0.0121951	0.00826446
432	Ferrienterobactin receptor OS=Escherichia coli (strain K12) OX=83333 GN=fepA PE=1 SV=2	P05825	fepA	82 kDa	3	2	0	0	0.0121951	0
433	Glutamate/aspartate import permease protein GltJ OS=Escherichia coli (strain K12) OX=83333 GN=gltJ PE=1 SV=1	P0AER3	gltJ	28 kDa	3	2	0	0	0.0121951	0
434	Glutaredoxin 2 OS=Escherichia coli (strain K12) OX=83333 GN=grxB PE=1 SV=1	P0AC59	grxB	24 kDa	3	2	6	3	0.0121951	0.0247934
435	Glutaredoxin 4 OS=Escherichia coli (strain K12) OX=83333 GN=grxD PE=1 SV=1	P0AC69	grxD	13 kDa	3	2	3	2	0.0121951	0.0123967
436	GTP cyclohydrolase 1 OS=Escherichia coli (strain K12) OX=83333 GN=folE PE=1 SV=2	P0A6T5	folE	25 kDa	3	2	7	5	0.0121951	0.0289256
437	Histidine-binding periplasmic protein OS=Escherichia coli (strain K12) OX=83333 GN=hisJ PE=1 SV=1	P0AEU0	hisJ	28 kDa	3	2	4	2	0.0121951	0.0165289
438	Inner membrane protein YjcH OS=Escherichia coli (strain K12) OX=83333 GN=yjcH PE=1 SV=1	P0AF54	yjcH	12 kDa	3	2	0	0	0.0121951	0
439	L-2-hydroxyglutarate dehydrogenase OS=Escherichia coli (strain K12) OX=83333 GN=lhgD PE=1 SV=3	P37339	lhgD	46 kDa	3	2	5	3	0.0121951	0.0206612
440	Large ribosomal subunit protein bL33 OS=Escherichia coli (strain K12) OX=83333 GN=rpmG PE=1 SV=2	P0A7N9	rpmG	6 kDa	3	2	9	3	0.0121951	0.0371901
441	Lipid A 1-diphosphate synthase OS=Escherichia coli (strain K12) OX=83333 GN=lpxT PE=1 SV=2	P76445	lpxT	27 kDa	3	2	0	0	0.0121951	0
442	Lipoprotein-releasing system transmembrane protein LolC OS=Escherichia coli (strain K12) OX=83333 GN=lolC PE=1 SV=1	P0ADC3	lolC	43 kDa	3	3	0	0	0.0121951	0
443	Lipoprotein-releasing system transmembrane protein LolE OS=Escherichia coli (strain K12) OX=83333 GN=lolE PE=1 SV=3	P75958	lolE	45 kDa	3	2	0	0	0.0121951	0
444	Long-chain fatty acid transport protein OS=Escherichia coli (strain K12) OX=83333 GN=fadL PE=1 SV=5	P10384	fadL	49 kDa	3	2	0	0	0.0121951	0
445	Long-chain-fatty-acid--CoA ligase OS=Escherichia coli (strain K12) OX=83333 GN=fadD PE=1 SV=1	P69451	fadD	62 kDa	3	2	33	13	0.0121951	0.136364
446	Molybdopterin molybdenumtransferase OS=Escherichia coli (strain K12) OX=83333 GN=moeA PE=1 SV=1	P12281	moeA	44 kDa	3	2	5	3	0.0121951	0.0206612
447	Multidrug export protein EmrA OS=Escherichia coli (strain K12) OX=83333 GN=emrA PE=1 SV=2	P27303	emrA	43 kDa	3	3	0	0	0.0121951	0
448	NADH-quinone oxidoreductase subunit K OS=Escherichia coli (strain K12) OX=83333 GN=nuoK PE=1 SV=1	P0AFE4	nuoK	11 kDa	3	2	0	0	0.0121951	0
449	Oligopeptide transport system permease protein OppC OS=Escherichia coli (strain K12) OX=83333 GN=oppC PE=1 SV=1	P0AFH6	oppC	33 kDa	3	2	0	0	0.0121951	0
450	Osmotically-inducible protein Y OS=Escherichia coli (strain K12) OX=83333 GN=osmY PE=1 SV=1	P0AFH8	osmY	21 kDa	3	2	4	3	0.0121951	0.0165289
451	Phosphate import ATP-binding protein PstB OS=Escherichia coli (strain K12) OX=83333 GN=pstB PE=1 SV=2	P0AAH0	pstB	29 kDa	3	2	0	0	0.0121951	0
452	Phospho-N-acetylmuramoyl-pentapeptide-transferase OS=Escherichia coli (strain K12) OX=83333 GN=mraY PE=1 SV=1	P0A6W3	mraY	40 kDa	3	2	0	0	0.0121951	0
453	Probable inner membrane protein Smp OS=Escherichia coli (strain K12) OX=83333 GN=ytjB PE=2 SV=1	P0AGC7	ytjB	24 kDa	3	2	0	0	0.0121951	0
454	Protein CreA OS=Escherichia coli (strain K12) OX=83333 GN=creA PE=3 SV=1	P0AE91	creA	17 kDa	3	2	4	2	0.0121951	0.0165289
455	Protein RecA OS=Escherichia coli (strain K12) OX=83333 GN=recA PE=1 SV=2	P0A7G6	recA	38 kDa	3	3	8	4	0.0121951	0.0330579
456	Protein SanA OS=Escherichia coli (strain K12) OX=83333 GN=sanA PE=4 SV=1	P0AFY2	sanA	27 kDa	3	2	0	0	0.0121951	0
457	Ribonuclease I OS=Escherichia coli (strain K12) OX=83333 GN=rna PE=1 SV=1	P21338	rna	30 kDa	3	2	2	2	0.0121951	0.00826446
458	RNA chaperone ProQ OS=Escherichia coli (strain K12) OX=83333 GN=proQ PE=1 SV=2	P45577	proQ	26 kDa	3	2	5	4	0.0121951	0.0206612
459	RNA polymerase sigma factor RpoD OS=Escherichia coli (strain K12) OX=83333 GN=rpoD PE=1 SV=2	P00579	rpoD	70 kDa	3	2	4	3	0.0121951	0.0165289
460	Signal recognition particle receptor FtsY OS=Escherichia coli (strain K12) OX=83333 GN=ftsY PE=1 SV=1	P10121	ftsY	55 kDa	3	2	9	7	0.0121951	0.0371901
461	Small ribosomal subunit protein uS17 OS=Escherichia coli (strain K12) OX=83333 GN=rpsQ PE=1 SV=2	P0AG63	rpsQ	10 kDa	3	2	9	4	0.0121951	0.0371901
462	UPF0283 membrane protein YcjF OS=Escherichia coli (strain K12) OX=83333 GN=ycjF PE=1 SV=1	P0A8R7	ycjF	39 kDa	3	2	0	0	0.0121951	0
463	UTP--glucose-1-phosphate uridylyltransferase OS=Escherichia coli (strain K12) OX=83333 GN=galU PE=1 SV=2	P0AEP3	galU	33 kDa	3	3	3	2	0.0121951	0.0123967
464	3-octaprenyl-4-hydroxybenzoate carboxy-lyase OS=Escherichia coli (strain K12) OX=83333 GN=ubiD PE=1 SV=1	P0AAB4	ubiD	56 kDa	2	2	8	5	0.00813008	0.0330579
465	Alpha-2-macroglobulin OS=Escherichia coli (strain K12) OX=83333 GN=yfhM PE=1 SV=1	P76578	yfhM	182 kDa	2	2	0	0	0.00813008	0
466	Bifunctional protein HldE OS=Escherichia coli (strain K12) OX=83333 GN=hldE PE=1 SV=1	P76658	hldE	51 kDa	2	2	7	5	0.00813008	0.0289256
467	Cell division ATP-binding protein FtsE OS=Escherichia coli (strain K12) OX=83333 GN=ftsE PE=1 SV=1	P0A9R7	ftsE	24 kDa	2	2	3	2	0.00813008	0.0123967
468	Constitutive ornithine decarboxylase OS=Escherichia coli (strain K12) OX=83333 GN=speC PE=1 SV=2	P21169	speC	79 kDa	2	2	2	2	0.00813008	0.00826446
469	Galactofuranose transporter ATP-binding protein YtfR OS=Escherichia coli (strain K12) OX=83333 GN=ytfR PE=1 SV=1	Q6BEX0	ytfR	55 kDa	2	2	0	0	0.00813008	0
470	Gamma-aminobutyraldehyde dehydrogenase OS=Escherichia coli (strain K12) OX=83333 GN=patD PE=1 SV=1	P77674	patD	51 kDa	2	2	12	7	0.00813008	0.0495868
471	Glutamate-1-semialdehyde 2,1-aminomutase OS=Escherichia coli (strain K12) OX=83333 GN=hemL PE=1 SV=2	P23893	hemL	45 kDa	2	2	4	2	0.00813008	0.0165289
472	Inorganic pyrophosphatase OS=Escherichia coli (strain K12) OX=83333 GN=ppa PE=1 SV=2	P0A7A9	ppa	20 kDa	2	2	5	3	0.00813008	0.0206612
473	Iron-sulfur cluster insertion protein ErpA OS=Escherichia coli (strain K12) OX=83333 GN=erpA PE=1 SV=1	P0ACC3	erpA	12 kDa	2	2	2	2	0.00813008	0.00826446
474	Macrolide export ATP-binding/permease protein MacB OS=Escherichia coli (strain K12) OX=83333 GN=macB PE=1 SV=1	P75831	macB	71 kDa	2	2	0	0	0.00813008	0
475	Methionine import ATP-binding protein MetN OS=Escherichia coli (strain K12) OX=83333 GN=metN PE=1 SV=4	P30750	metN	38 kDa	2	2	0	0	0.00813008	0
476	Murein hydrolase activator NlpD OS=Escherichia coli (strain K12) OX=83333 GN=nlpD PE=1 SV=1	P0ADA3	nlpD	40 kDa	2	2	3	2	0.00813008	0.0123967
477	Phosphoserine aminotransferase OS=Escherichia coli (strain K12) OX=83333 GN=serC PE=1 SV=4	P23721	serC	40 kDa	2	2	6	4	0.00813008	0.0247934
478	Probable lipoprotein YiaD OS=Escherichia coli (strain K12) OX=83333 GN=yiaD PE=1 SV=2	P37665	yiaD	22 kDa	2	2	5	2	0.00813008	0.0206612
479	Proline--tRNA ligase OS=Escherichia coli (strain K12) OX=83333 GN=proS PE=1 SV=4	P16659	proS	64 kDa	2	2	15	8	0.00813008	0.0619835
480	Putative transport protein YidE OS=Escherichia coli (strain K12) OX=83333 GN=yidE PE=3 SV=1	P60872	yidE	59 kDa	2	2	0	0	0.00813008	0
481	Transketolase 2 OS=Escherichia coli (strain K12) OX=83333 GN=tktB PE=1 SV=1	P33570	tktB	73 kDa	2	2	9	6	0.00813008	0.0371901
482	UDP-N-acetylglucosamine 1-carboxyvinyltransferase OS=Escherichia coli (strain K12) OX=83333 GN=murA PE=1 SV=1	P0A749	murA	45 kDa	2	2	3	2	0.00813008	0.0123967
483	Uncharacterized protein YfeY OS=Escherichia coli (strain K12) OX=83333 GN=yfeY PE=1 SV=1	P76537	yfeY	21 kDa	2	2	4	2	0.00813008	0.0165289
484	Undecaprenyl-phosphate alpha-N-acetylglucosaminyl 1-phosphate transferase OS=Escherichia coli (strain K12) OX=83333 GN=wecA PE=1 SV=1	P0AC78	wecA	41 kDa	2	2	0	0	0.00813008	0
485	UPF0208 membrane protein YfbV OS=Escherichia coli (strain K12) OX=83333 GN=yfbV PE=1 SV=1	P0A8D9	yfbV	17 kDa	2	2	0	0	0.00813008	0
486	1,4-alpha-glucan branching enzyme GlgB OS=Escherichia coli (strain K12) OX=83333 GN=glgB PE=1 SV=1	P07762	glgB	84 kDa	0	0	3	3	0	0.0123967
487	2',3'-cyclic-nucleotide 2'-phosphodiesterase/3'-nucleotidase OS=Escherichia coli (strain K12) OX=83333 GN=cpdB PE=1 SV=2	P08331	cpdB	71 kDa	0	0	4	3	0	0.0165289
488	2,5-diketo-D-gluconic acid reductase A OS=Escherichia coli (strain K12) OX=83333 GN=dkgA PE=1 SV=3	Q46857	dkgA	31 kDa	0	0	3	2	0	0.0123967
489	2-dehydro-3-deoxyphosphooctonate aldolase OS=Escherichia coli (strain K12) OX=83333 GN=kdsA PE=1 SV=1	P0A715	kdsA	31 kDa	0	0	3	3	0	0.0123967
490	2-hydroxy-3-oxopropionate reductase OS=Escherichia coli (strain K12) OX=83333 GN=garR PE=1 SV=1	P0ABQ2	garR	30 kDa	0	0	4	2	0	0.0165289
491	3'(2'),5'-bisphosphate nucleotidase CysQ OS=Escherichia coli (strain K12) OX=83333 GN=cysQ PE=1 SV=2	P22255	cysQ	27 kDa	0	0	6	4	0	0.0247934
492	30S ribosome-binding factor OS=Escherichia coli (strain K12) OX=83333 GN=rbfA PE=1 SV=2	P0A7G2	rbfA	15 kDa	0	0	3	2	0	0.0123967
493	3-demethoxyubiquinol 3-hydroxylase OS=Escherichia coli (strain K12) OX=83333 GN=ubiF PE=1 SV=1	P75728	ubiF	43 kDa	0	0	4	2	0	0.0165289
494	3-hydroxyacyl-[acyl-carrier-protein] dehydratase FabZ OS=Escherichia coli (strain K12) OX=83333 GN=fabZ PE=1 SV=1	P0A6Q6	fabZ	17 kDa	0	0	8	4	0	0.0330579
495	3-hydroxydecanoyl-[acyl-carrier-protein] dehydratase OS=Escherichia coli (strain K12) OX=83333 GN=fabA PE=1 SV=2	P0A6Q3	fabA	19 kDa	0	0	5	4	0	0.0206612
496	3-mercaptopyruvate sulfurtransferase OS=Escherichia coli (strain K12) OX=83333 GN=sseA PE=1 SV=3	P31142	sseA	31 kDa	0	0	4	3	0	0.0165289
497	3-methyl-2-oxobutanoate hydroxymethyltransferase OS=Escherichia coli (strain K12) OX=83333 GN=panB PE=1 SV=1	P31057	panB	28 kDa	0	0	3	2	0	0.0123967
498	3-oxoacyl-[acyl-carrier-protein] synthase 1 OS=Escherichia coli (strain K12) OX=83333 GN=fabB PE=1 SV=1	P0A953	fabB	43 kDa	0	0	15	8	0	0.0619835
499	4-hydroxy-tetrahydrodipicolinate synthase OS=Escherichia coli (strain K12) OX=83333 GN=dapA PE=1 SV=1	P0A6L2	dapA	31 kDa	0	0	6	4	0	0.0247934
500	6,7-dimethyl-8-ribityllumazine synthase OS=Escherichia coli (strain K12) OX=83333 GN=ribE PE=1 SV=1	P61714	ribE	16 kDa	0	0	8	4	0	0.0330579
501	7alpha-hydroxysteroid dehydrogenase OS=Escherichia coli (strain K12) OX=83333 GN=hdhA PE=1 SV=1	P0AET8	hdhA	27 kDa	0	0	3	2	0	0.0123967
502	Acetate kinase OS=Escherichia coli (strain K12) OX=83333 GN=ackA PE=1 SV=1	P0A6A3	ackA	43 kDa	0	0	6	5	0	0.0247934
503	Aconitate hydratase A OS=Escherichia coli (strain K12) OX=83333 GN=acnA PE=1 SV=3	P25516	acnA	98 kDa	0	0	8	5	0	0.0330579
504	Adenylate kinase OS=Escherichia coli (strain K12) OX=83333 GN=adk PE=1 SV=1	P69441	adk	24 kDa	0	0	11	6	0	0.0454545
505	Aerobic glycerol-3-phosphate dehydrogenase OS=Escherichia coli (strain K12) OX=83333 GN=glpD PE=1 SV=3	P13035	glpD	57 kDa	0	0	3	3	0	0.0123967
506	Alanine racemase, catabolic OS=Escherichia coli (strain K12) OX=83333 GN=dadX PE=2 SV=2	P29012	dadX	39 kDa	0	0	2	2	0	0.00826446
507	Aspartate-semialdehyde dehydrogenase OS=Escherichia coli (strain K12) OX=83333 GN=asd PE=1 SV=1	P0A9Q9	asd	40 kDa	0	0	6	4	0	0.0247934
508	Aspartate--tRNA ligase OS=Escherichia coli (strain K12) OX=83333 GN=aspS PE=1 SV=1	P21889	aspS	66 kDa	0	0	6	4	0	0.0247934
509	ATP synthase subunit a OS=Escherichia coli (strain K12) OX=83333 GN=atpB PE=1 SV=1	P0AB98	atpB	30 kDa	0	0	5	2	0	0.0206612
510	ATP-dependent Clp protease proteolytic subunit OS=Escherichia coli (strain K12) OX=83333 GN=clpP PE=1 SV=1	P0A6G7	clpP	23 kDa	0	0	2	2	0	0.00826446
511	Bifunctional polyhydroxybutyrate synthase / ABC transporter periplasmic binding protein OS=Escherichia coli (strain K12) OX=83333 GN=ydcS PE=1 SV=1	P76108	ydcS	42 kDa	0	0	3	2	0	0.0123967
512	Bifunctional polymyxin resistance protein ArnA OS=Escherichia coli (strain K12) OX=83333 GN=arnA PE=1 SV=1	P77398	arnA	74 kDa	0	0	4	3	0	0.0165289
513	Biosynthetic arginine decarboxylase OS=Escherichia coli (strain K12) OX=83333 GN=speA PE=1 SV=2	P21170	speA	74 kDa	0	0	5	3	0	0.0206612
514	Branched-chain-amino-acid aminotransferase OS=Escherichia coli (strain K12) OX=83333 GN=ilvE PE=1 SV=2	P0AB80	ilvE	34 kDa	0	0	4	2	0	0.0165289
515	C4-dicarboxylic acid transporter DauA OS=Escherichia coli (strain K12) OX=83333 GN=dauA PE=1 SV=2	P0AFR2	dauA	59 kDa	0	0	3	2	0	0.0123967
516	Cell division protein FtsZ OS=Escherichia coli (strain K12) OX=83333 GN=ftsZ PE=1 SV=1	P0A9A6	ftsZ	40 kDa	0	0	10	8	0	0.0413223
517	Cell shape-determining protein MreB OS=Escherichia coli (strain K12) OX=83333 GN=mreB PE=1 SV=1	P0A9X4	mreB	37 kDa	0	0	16	9	0	0.0661157
518	Chaperone SurA OS=Escherichia coli (strain K12) OX=83333 GN=surA PE=1 SV=1	P0ABZ6	surA	47 kDa	0	0	6	3	0	0.0247934
519	Cluster of D-tagatose-1,6-bisphosphate aldolase subunit GatZ OS=Escherichia coli (strain K12) OX=83333 GN=gatZ PE=1 SV=1 (P0C8J8)	P0C8J8 [2]	gatZ	47 kDa	0	0	12	5	0	0.0495868
520	CTP synthase OS=Escherichia coli (strain K12) OX=83333 GN=pyrG PE=1 SV=2	P0A7E5	pyrG	60 kDa	0	0	4	3	0	0.0165289
521	D-2-hydroxyglutarate dehydrogenase OS=Escherichia coli (strain K12) OX=83333 GN=ydiJ PE=1 SV=1	P77748	ydiJ	113 kDa	0	0	4	2	0	0.0165289
522	D-amino acid dehydrogenase OS=Escherichia coli (strain K12) OX=83333 GN=dadA PE=1 SV=1	P0A6J5	dadA	48 kDa	0	0	22	9	0	0.0909091
523	Deoxyribose-phosphate aldolase OS=Escherichia coli (strain K12) OX=83333 GN=deoC PE=1 SV=1	P0A6L0	deoC	28 kDa	0	0	3	2	0	0.0123967
524	Dipeptide-binding protein OS=Escherichia coli (strain K12) OX=83333 GN=dppA PE=1 SV=1	P23847	dppA	60 kDa	0	0	5	3	0	0.0206612
525	DNA gyrase subunit A OS=Escherichia coli (strain K12) OX=83333 GN=gyrA PE=1 SV=1	P0AES4	gyrA	97 kDa	0	0	6	4	0	0.0247934
526	DNA polymerase I OS=Escherichia coli (strain K12) OX=83333 GN=polA PE=1 SV=1	P00582	polA	103 kDa	0	0	3	2	0	0.0123967
527	DNA-binding protein HU-beta OS=Escherichia coli (strain K12) OX=83333 GN=hupB PE=1 SV=1	P0ACF4	hupB	9 kDa	0	0	5	4	0	0.0206612
528	Dual-specificity RNA pseudouridine synthase RluF OS=Escherichia coli (strain K12) OX=83333 GN=rluF PE=1 SV=1	P32684	rluF	32 kDa	0	0	2	2	0	0.00826446
529	Energy-dependent translational throttle protein EttA OS=Escherichia coli (strain K12) OX=83333 GN=ettA PE=1 SV=2	P0A9W3	ettA	62 kDa	0	0	3	2	0	0.0123967
530	Epimerase family protein YfcH OS=Escherichia coli (strain K12) OX=83333 GN=yfcH PE=3 SV=1	P77775	yfcH	33 kDa	0	0	14	8	0	0.0578512
531	Fe/S biogenesis protein NfuA OS=Escherichia coli (strain K12) OX=83333 GN=nfuA PE=1 SV=1	P63020	nfuA	21 kDa	0	0	2	2	0	0.00826446
532	Ferric uptake regulation protein OS=Escherichia coli (strain K12) OX=83333 GN=fur PE=1 SV=1	P0A9A9	fur	17 kDa	0	0	2	2	0	0.00826446
533	FKBP-type 22 kDa peptidyl-prolyl cis-trans isomerase OS=Escherichia coli (strain K12) OX=83333 GN=fklB PE=1 SV=2	P0A9L3	fklB	22 kDa	0	0	3	2	0	0.0123967
534	FKBP-type peptidyl-prolyl cis-trans isomerase SlyD OS=Escherichia coli (strain K12) OX=83333 GN=slyD PE=1 SV=1	P0A9K9	slyD	21 kDa	0	0	4	2	0	0.0165289
535	Flavodoxin 1 OS=Escherichia coli (strain K12) OX=83333 GN=fldA PE=1 SV=2	P61949	fldA	20 kDa	0	0	3	2	0	0.0123967
536	Fructose-bisphosphate aldolase class 1 OS=Escherichia coli (strain K12) OX=83333 GN=fbaB PE=1 SV=2	P0A991	fbaB	38 kDa	0	0	11	7	0	0.0454545
537	Fumarate reductase subunit C OS=Escherichia coli (strain K12) OX=83333 GN=frdC PE=1 SV=1	P0A8Q0	frdC	15 kDa	0	0	3	3	0	0.0123967
538	Glucans biosynthesis protein G OS=Escherichia coli (strain K12) OX=83333 GN=mdoG PE=1 SV=1	P33136	mdoG	58 kDa	0	0	4	2	0	0.0165289
539	Glucose-6-phosphate 1-dehydrogenase OS=Escherichia coli (strain K12) OX=83333 GN=zwf PE=1 SV=1	P0AC53	zwf	56 kDa	0	0	5	4	0	0.0206612
540	Glucose-6-phosphate isomerase OS=Escherichia coli (strain K12) OX=83333 GN=pgi PE=1 SV=1	P0A6T1	pgi	62 kDa	0	0	4	3	0	0.0165289
541	Glutamate--tRNA ligase OS=Escherichia coli (strain K12) OX=83333 GN=gltX PE=1 SV=1	P04805	gltX	54 kDa	0	0	7	5	0	0.0289256
542	Glutamine--tRNA ligase OS=Escherichia coli (strain K12) OX=83333 GN=glnS PE=1 SV=3	P00962	glnS	63 kDa	0	0	5	2	0	0.0206612
543	Glutathione synthetase OS=Escherichia coli (strain K12) OX=83333 GN=gshB PE=1 SV=1	P04425	gshB	36 kDa	0	0	2	2	0	0.00826446
544	Glycerol-3-phosphate dehydrogenase [NAD(P)+] OS=Escherichia coli (strain K12) OX=83333 GN=gpsA PE=3 SV=1	P0A6S7	gpsA	36 kDa	0	0	3	2	0	0.0123967
545	Glycerol-3-phosphate transporter OS=Escherichia coli (strain K12) OX=83333 GN=glpT PE=1 SV=1	P08194	glpT	50 kDa	0	0	2	2	0	0.00826446
546	Glycine cleavage system H protein OS=Escherichia coli (strain K12) OX=83333 GN=gcvH PE=1 SV=2	P0A6T9	gcvH	14 kDa	0	0	3	2	0	0.0123967
547	Glyoxalase ElbB OS=Escherichia coli (strain K12) OX=83333 GN=elbB PE=1 SV=1	P0ABU5	elbB	23 kDa	0	0	4	2	0	0.0165289
548	GTPase Der OS=Escherichia coli (strain K12) OX=83333 GN=der PE=1 SV=1	P0A6P5	der	55 kDa	0	0	4	3	0	0.0165289
549	GTPase HflX OS=Escherichia coli (strain K12) OX=83333 GN=hflX PE=1 SV=3	P25519	hflX	48 kDa	0	0	22	10	0	0.0909091
550	GTPase ObgE/CgtA OS=Escherichia coli (strain K12) OX=83333 GN=obgE PE=1 SV=1	P42641	obgE	43 kDa	0	0	10	4	0	0.0413223
551	High frequency lysogenization protein HflD OS=Escherichia coli (strain K12) OX=83333 GN=hflD PE=1 SV=1	P25746	hflD	23 kDa	0	0	12	6	0	0.0495868
552	Histidine--tRNA ligase OS=Escherichia coli (strain K12) OX=83333 GN=hisS PE=1 SV=2	P60906	hisS	47 kDa	0	0	3	2	0	0.0123967
553	HTH-type transcriptional regulator KdgR OS=Escherichia coli (strain K12) OX=83333 GN=kdgR PE=1 SV=1	P76268	kdgR	30 kDa	0	0	3	2	0	0.0123967
554	Hydrogenase-2 large chain OS=Escherichia coli (strain K12) OX=83333 GN=hybC PE=1 SV=2	P0ACE0	hybC	62 kDa	0	0	4	3	0	0.0165289
555	Inhibitor of g-type lysozyme OS=Escherichia coli (strain K12) OX=83333 GN=pliG PE=1 SV=1	P76002	pliG	15 kDa	0	0	3	2	0	0.0123967
556	Inner membrane protein YqjE OS=Escherichia coli (strain K12) OX=83333 GN=yqjE PE=1 SV=1	P64585	yqjE	15 kDa	0	0	3	2	0	0.0123967
557	Inosine-5'-monophosphate dehydrogenase OS=Escherichia coli (strain K12) OX=83333 GN=guaB PE=1 SV=1	P0ADG7	guaB	52 kDa	0	0	4	3	0	0.0165289
558	Intermembrane phospholipid transport system binding protein MlaC OS=Escherichia coli (strain K12) OX=83333 GN=mlaC PE=1 SV=1	P0ADV7	mlaC	24 kDa	0	0	4	3	0	0.0165289
559	Iron-sulfur cluster carrier protein OS=Escherichia coli (strain K12) OX=83333 GN=mrp PE=3 SV=1	P0AF08	mrp	40 kDa	0	0	2	2	0	0.00826446
560	Isoaspartyl dipeptidase OS=Escherichia coli (strain K12) OX=83333 GN=iadA PE=1 SV=1	P39377	iadA	41 kDa	0	0	7	5	0	0.0289256
561	Isoleucine--tRNA ligase OS=Escherichia coli (strain K12) OX=83333 GN=ileS PE=1 SV=5	P00956	ileS	104 kDa	0	0	6	4	0	0.0247934
562	KHG/KDPG aldolase OS=Escherichia coli (strain K12) OX=83333 GN=eda PE=1 SV=1	P0A955	eda	22 kDa	0	0	6	2	0	0.0247934
563	L-arabinose-binding periplasmic protein OS=Escherichia coli (strain K12) OX=83333 GN=araF PE=1 SV=2	P02924	araF	36 kDa	0	0	3	3	0	0.0123967
564	Large ribosomal subunit protein bL31A OS=Escherichia coli (strain K12) OX=83333 GN=rpmE PE=1 SV=1	P0A7M9	rpmE	8 kDa	0	0	6	3	0	0.0247934
565	Large ribosomal subunit protein bL32 OS=Escherichia coli (strain K12) OX=83333 GN=rpmF PE=1 SV=2	P0A7N4	rpmF	6 kDa	0	0	6	3	0	0.0247934
566	Large ribosomal subunit protein bL34 OS=Escherichia coli (strain K12) OX=83333 GN=rpmH PE=1 SV=1	P0A7P5	rpmH	5 kDa	0	0	3	2	0	0.0123967
567	L-fucose mutarotase OS=Escherichia coli (strain K12) OX=83333 GN=fucU PE=1 SV=1	P0AEN8	fucU	15 kDa	0	0	3	2	0	0.0123967
568	Lipid A biosynthesis myristoyltransferase OS=Escherichia coli (strain K12) OX=83333 GN=lpxM PE=1 SV=1	P24205	lpxM	37 kDa	0	0	2	2	0	0.00826446
569	Lipoyl synthase OS=Escherichia coli (strain K12) OX=83333 GN=lipA PE=1 SV=1	P60716	lipA	36 kDa	0	0	3	2	0	0.0123967
570	L-serine dehydratase 1 OS=Escherichia coli (strain K12) OX=83333 GN=sdaA PE=1 SV=3	P16095	sdaA	49 kDa	0	0	5	4	0	0.0206612
571	Magnesium transport protein CorA OS=Escherichia coli (strain K12) OX=83333 GN=corA PE=1 SV=1	P0ABI4	corA	37 kDa	0	0	4	4	0	0.0165289
572	Maltodextrin phosphorylase OS=Escherichia coli (strain K12) OX=83333 GN=malP PE=1 SV=7	P00490	malP	91 kDa	0	0	5	4	0	0.0206612
573	Maltose/maltodextrin-binding periplasmic protein OS=Escherichia coli (strain K12) OX=83333 GN=malE	P0AEX9	malE	43 kDa	0	0	12	7	0	0.0495868
574	Methionine aminopeptidase OS=Escherichia coli (strain K12) OX=83333 GN=map PE=1 SV=1	P0AE18	map	29 kDa	0	0	2	2	0	0.00826446
575	Nitrate/nitrite response regulator protein NarL OS=Escherichia coli (strain K12) OX=83333 GN=narL PE=1 SV=1	P0AF28	narL	24 kDa	0	0	4	2	0	0.0165289
576	N-methyl-L-tryptophan oxidase OS=Escherichia coli (strain K12) OX=83333 GN=solA PE=1 SV=1	P40874	solA	41 kDa	0	0	3	2	0	0.0123967
577	Nus factor SuhB OS=Escherichia coli (strain K12) OX=83333 GN=suhB PE=1 SV=1	P0ADG4	suhB	29 kDa	0	0	3	2	0	0.0123967
578	Oligopeptidase A OS=Escherichia coli (strain K12) OX=83333 GN=prlC PE=3 SV=3	P27298	prlC	77 kDa	0	0	5	4	0	0.0206612
579	Outer membrane protein W OS=Escherichia coli (strain K12) OX=83333 GN=ompW PE=1 SV=1	P0A915	ompW	23 kDa	0	0	5	2	0	0.0206612
580	Pantothenate synthetase OS=Escherichia coli (strain K12) OX=83333 GN=panC PE=1 SV=1	P31663	panC	32 kDa	0	0	3	2	0	0.0123967
581	Peptidase B OS=Escherichia coli (strain K12) OX=83333 GN=pepB PE=1 SV=2	P37095	pepB	46 kDa	0	0	9	6	0	0.0371901
582	Peptide deformylase OS=Escherichia coli (strain K12) OX=83333 GN=def PE=1 SV=2	P0A6K3	def	19 kDa	0	0	4	3	0	0.0165289
583	Peptide methionine sulfoxide reductase MsrA OS=Escherichia coli (strain K12) OX=83333 GN=msrA PE=1 SV=2	P0A744	msrA	23 kDa	0	0	2	2	0	0.00826446
584	Peptidyl-prolyl cis-trans isomerase B OS=Escherichia coli (strain K12) OX=83333 GN=ppiB PE=1 SV=2	P23869	ppiB	18 kDa	0	0	4	3	0	0.0165289
585	Peroxiredoxin OsmC OS=Escherichia coli (strain K12) OX=83333 GN=osmC PE=1 SV=2	P0C0L2	osmC	15 kDa	0	0	5	3	0	0.0206612
586	Phenylalanine--tRNA ligase beta subunit OS=Escherichia coli (strain K12) OX=83333 GN=pheT PE=1 SV=2	P07395	pheT	87 kDa	0	0	4	3	0	0.0165289
587	Phosphoglucomutase OS=Escherichia coli (strain K12) OX=83333 GN=pgm PE=1 SV=1	P36938	pgm	58 kDa	0	0	2	2	0	0.00826446
588	Phosphopentomutase OS=Escherichia coli (strain K12) OX=83333 GN=deoB PE=1 SV=1	P0A6K6	deoB	44 kDa	0	0	10	5	0	0.0413223
589	Probable hydrolase YcaC OS=Escherichia coli (strain K12) OX=83333 GN=ycaC PE=1 SV=1	P21367	ycaC	23 kDa	0	0	3	3	0	0.0123967
590	Probable ketoamine kinase YniA OS=Escherichia coli (strain K12) OX=83333 GN=yniA PE=3 SV=1	P77739	yniA	32 kDa	0	0	5	4	0	0.0206612
591	Protein YdgH OS=Escherichia coli (strain K12) OX=83333 GN=ydgH PE=1 SV=1	P76177	ydgH	34 kDa	0	0	6	4	0	0.0247934
592	Putative ABC transporter arginine-binding protein 2 OS=Escherichia coli (strain K12) OX=83333 GN=artI PE=1 SV=3	P30859	artI	27 kDa	0	0	6	6	0	0.0247934
593	Quinone oxidoreductase 1 OS=Escherichia coli (strain K12) OX=83333 GN=qorA PE=1 SV=1	P28304	qorA	35 kDa	0	0	3	2	0	0.0123967
594	Regulator of ribonuclease activity A OS=Escherichia coli (strain K12) OX=83333 GN=rraA PE=1 SV=1	P0A8R0	rraA	17 kDa	0	0	3	2	0	0.0123967
595	Rhomboid protease GlpG OS=Escherichia coli (strain K12) OX=83333 GN=glpG PE=1 SV=5	P09391	glpG	31 kDa	0	0	2	2	0	0.00826446
596	Ribonucleotide monophosphatase NagD OS=Escherichia coli (strain K12) OX=83333 GN=nagD PE=1 SV=1	P0AF24	nagD	27 kDa	0	0	2	2	0	0.00826446
597	Ribose import binding protein RbsB OS=Escherichia coli (strain K12) OX=83333 GN=rbsB PE=1 SV=1	P02925	rbsB	31 kDa	0	0	4	2	0	0.0165289
598	Ribosomal RNA large subunit methyltransferase E OS=Escherichia coli (strain K12) OX=83333 GN=rlmE PE=1 SV=1	P0C0R7	rlmE	23 kDa	0	0	2	2	0	0.00826446
599	Ribosomal RNA small subunit methyltransferase C OS=Escherichia coli (strain K12) OX=83333 GN=rsmC PE=1 SV=3	P39406	rsmC	38 kDa	0	0	4	2	0	0.0165289
600	Ribosomal RNA small subunit methyltransferase H OS=Escherichia coli (strain K12) OX=83333 GN=rsmH PE=1 SV=1	P60390	rsmH	35 kDa	0	0	2	2	0	0.00826446
601	Ribosome-recycling factor OS=Escherichia coli (strain K12) OX=83333 GN=frr PE=1 SV=1	P0A805	frr	21 kDa	0	0	10	5	0	0.0413223
602	Sensor protein QseC OS=Escherichia coli (strain K12) OX=83333 GN=qseC PE=1 SV=2	P40719	qseC	50 kDa	0	0	2	2	0	0.00826446
603	Septum site-determining protein MinD OS=Escherichia coli (strain K12) OX=83333 GN=minD PE=1 SV=2	P0AEZ3	minD	30 kDa	0	0	3	3	0	0.0123967
604	Serine--tRNA ligase OS=Escherichia coli (strain K12) OX=83333 GN=serS PE=1 SV=1	P0A8L1	serS	48 kDa	0	0	4	3	0	0.0165289
605	S-ribosylhomocysteine lyase OS=Escherichia coli (strain K12) OX=83333 GN=luxS PE=1 SV=3	P45578	luxS	19 kDa	0	0	3	2	0	0.0123967
606	Succinate-semialdehyde dehydrogenase [NADP(+)] GabD OS=Escherichia coli (strain K12) OX=83333 GN=gabD PE=1 SV=1	P25526	gabD	52 kDa	0	0	3	2	0	0.0123967
607	Succinylornithine transaminase OS=Escherichia coli (strain K12) OX=83333 GN=astC PE=1 SV=1	P77581	astC	44 kDa	0	0	8	5	0	0.0330579
608	TDP-N-acetylfucosamine:lipid II N-acetylfucosaminyltransferase OS=Escherichia coli (strain K12) OX=83333 GN=wecF PE=1 SV=2	P56258	wecF	41 kDa	0	0	2	2	0	0.00826446
609	Thioredoxin reductase OS=Escherichia coli (strain K12) OX=83333 GN=trxB PE=1 SV=2	P0A9P4	trxB	35 kDa	0	0	4	2	0	0.0165289
610	Tol-Pal system protein TolR OS=Escherichia coli (strain K12) OX=83333 GN=tolR PE=1 SV=1	P0ABV6	tolR	15 kDa	0	0	4	3	0	0.0165289
611	Transaldolase A OS=Escherichia coli (strain K12) OX=83333 GN=talA PE=3 SV=1	P0A867	talA	36 kDa	0	0	11	6	0	0.0454545
612	Transcriptional repressor NrdR OS=Escherichia coli (strain K12) OX=83333 GN=nrdR PE=1 SV=1	P0A8D0	nrdR	17 kDa	0	0	5	2	0	0.0206612
613	UDP-4-amino-4-deoxy-L-arabinose--oxoglutarate aminotransferase OS=Escherichia coli (strain K12) OX=83333 GN=arnB PE=1 SV=3	P77690	arnB	42 kDa	0	0	5	4	0	0.0206612
614	Uncharacterized protein YcjX OS=Escherichia coli (strain K12) OX=83333 GN=ycjX PE=1 SV=1	P76046	ycjX	53 kDa	0	0	8	5	0	0.0330579
615	Uncharacterized protein YdhQ OS=Escherichia coli (strain K12) OX=83333 GN=ydhQ PE=4 SV=1	P77552	ydhQ	43 kDa	0	0	2	2	0	0.00826446
616	Uncharacterized tRNA/rRNA methyltransferase YfiF OS=Escherichia coli (strain K12) OX=83333 GN=yfiF PE=1 SV=1	P0AGJ5	yfiF	38 kDa	0	0	6	4	0	0.0247934
617	Universal stress protein A OS=Escherichia coli (strain K12) OX=83333 GN=uspA PE=1 SV=2	P0AED0	uspA	16 kDa	0	0	7	4	0	0.0289256
618	Universal stress protein B OS=Escherichia coli (strain K12) OX=83333 GN=uspB PE=1 SV=1	P0A8S5	uspB	13 kDa	0	0	2	2	0	0.00826446
619	UPF0304 protein YfbU OS=Escherichia coli (strain K12) OX=83333 GN=yfbU PE=1 SV=1	P0A8W8	yfbU	20 kDa	0	0	15	7	0	0.0619835
620	UPF0337 protein YjbJ OS=Escherichia coli (strain K12) OX=83333 GN=yjbJ PE=1 SV=1	P68206	yjbJ	8 kDa	0	0	3	2	0	0.0123967
621	UPF0339 protein YegP OS=Escherichia coli (strain K12) OX=83333 GN=yegP PE=1 SV=2	P76402	yegP	12 kDa	0	0	6	3	0	0.0247934
622	Uracil phosphoribosyltransferase OS=Escherichia coli (strain K12) OX=83333 GN=upp PE=1 SV=1	P0A8F0	upp	23 kDa	0	0	3	2	0	0.0123967
623	Uridylate kinase OS=Escherichia coli (strain K12) OX=83333 GN=pyrH PE=1 SV=2	P0A7E9	pyrH	26 kDa	0	0	3	2	0	0.0123967
624	Xaa-Pro aminopeptidase OS=Escherichia coli (strain K12) OX=83333 GN=pepP PE=1 SV=2	P15034	pepP	50 kDa	0	0	2	2	0	0.00826446
625	Xaa-Pro dipeptidase OS=Escherichia coli (strain K12) OX=83333 GN=pepQ PE=1 SV=2	P21165	pepQ	50 kDa	0	0	3	2	0	0.0123967
626	Cluster of Keratin, type II cytoskeletal 2 epidermal OS=Homo sapiens OX=9606 GN=KRT2 (P35908)	P35908 [17]	KRT2	65 kDa	109	55	128	56	0.443089	0.528926
627	Cluster of Keratin, type I cytoskeletal 10 OS=Homo sapiens OX=9606 GN=KRT10 (P13645)	P13645 [27]	KRT10	59 kDa	108	45	112	41	0.439024	0.46281
628	Trypsin OS=Sus scrofa OX=9823	P00761		24 kDa	85	6	63	7	0.345528	0.260331
629	Keratin, type II cytoskeletal 1 OS=Homo sapiens OX=9606 GN=KRT1	P04264	KRT1	66 kDa	73	29	101	36	0.296748	0.417355
630	Keratin, type I cytoskeletal 9 OS=Homo sapiens OX=9606 GN=KRT9	P35527	KRT9	62 kDa	67	23	70	24	0.272358	0.289256
631	Trypsin promega gold modified OS=Sus scrofa OX=9823	P00761_p		25 kDa	62	6	41	5	0.252033	0.169421
632	Albumin OS=Bos taurus OX=9913 GN=ALB	P02769	ALB	69 kDa	52	22	18	11	0.211382	0.0743802
633	Desmoplakin OS=Homo sapiens OX=9606 GN=DSP	P15924	DSP	332 kDa	9	5	6	5	0.0365854	0.0247934
END OF FILE									0	0
