# Supplementary material for: An asymmetric nautilus-like HflK/C assembly controls FtsH proteolysis of membrane proteins
Source: EMBO J. 2025 Mar 13;44(9):2501–13. doi: 10.1038/s44318-025-00408-1 (PMC12048511; doi:10.1038/s44318-025-00408-1)
Supplement: Supplementary file 4 — Movie EV1 [file 44318_2025_408_MOESM4_ESM.zip]

Archive with 2 entries (2 files):
- movie_ev1_legend.txt
- movie_ev1.mp4
