# Supplementary material for: An asymmetric nautilus-like HflK/C assembly controls FtsH proteolysis of membrane proteins
Source: EMBO J. 2025 Mar 13;44(9):2501–13. doi: 10.1038/s44318-025-00408-1 (PMC12048511; doi:10.1038/s44318-025-00408-1)
Supplement: Supplementary file 4 — Movie EV1 [file 44318_2025_408_MOESM4_ESM.zip › movie_ev1_legend.txt]

Movie EV1. Sampling of cryoDRGN-generated maps of the DDM-solubilized DDM-solubilized FtsH•HflK/C complex. 

Density maps (100) sampled by cryoDRGN using the k-means latent space sampling approach (Kinman et al. 2023) are overlayed with atomic model (pdb code 9CZ2) of the is FtsH•HflK/C complex containing two FtsH hexamers. Nautilus opening is noted.
