# Supplementary material for: An asymmetric nautilus-like HflK/C assembly controls FtsH proteolysis of membrane proteins
Source: EMBO J. 2025 Mar 13;44(9):2501–13. doi: 10.1038/s44318-025-00408-1 (PMC12048511; doi:10.1038/s44318-025-00408-1)
Supplement: Supplementary file 5 — Source data Fig. 4 [file 44318_2025_408_MOESM5_ESM.zip]

Archive with 5 entries (4 files):
- SD_figure4/
- SD_figure4/Fig. 4.xlsx
- __MACOSX/SD_figure4/._Fig. 4.xlsx
- SD_figure4/~$Fig. 4.xlsx
- __MACOSX/SD_figure4/._~$Fig. 4.xlsx
