# Supplementary material for: An asymmetric nautilus-like HflK/C assembly controls FtsH proteolysis of membrane proteins
Source: EMBO J. 2025 Mar 13;44(9):2501–13. doi: 10.1038/s44318-025-00408-1 (PMC12048511; doi:10.1038/s44318-025-00408-1)
Supplement: Supplementary file 5 — Source data Fig. 4 [file 44318_2025_408_MOESM5_ESM.zip › SD_figure4/Fig. 4.xlsx]

## Sheet: Sheet1
FtsH/HflK/C									FtsH
Time (s)	liposome (% of initial fluorescence)			ftsh hflKC proteoliposome (% of initial fluorescence)					Time (s)	liposome (% of initial fluorescence)			ftsh proteoliposome (% of initial fluorescence)
	Rep.1	Rep.2	Rep.3	Rep.1	Rep.2	Rep.3				Rep.1	Rep.2	Rep.3	Rep.1	Rep.2	Rep.3
0	103.776	103.151	102.527	103.747	102.969	102.861			0	100.595	100.925	100.666	101.572	101.534	100.591
60	101.789	101.97	101.352	102.006	101.799	101.703			60	100.915	100.525	100.637	101.328	100.876	100.647
120	98.2715	100.485	100.34	100.379	100.337	100.655			120	100.571	100.519	101.195	100.67	100.536	99.9651
180	100.192	99.4015	99.4519	99.4314	99.6798	99.707			180	99.8174	100.008	99.7578	99.3284	99.0607	100.08
240	98.2294	98.006	98.6486	97.696	97.8521	98.2196			240	99.1297	99.4683	98.6003	99.044	99.0174	99.1362
300	97.7418	96.9862	97.6795	96.7407	97.3631	96.8546			300	98.9716	98.5542	99.1441	98.0575	98.9757	99.581
360	51.6988	51.4573	51.8691	29.6876	30.2989	33.3439			360	62.5517	65.7012	62.693	59.5741	55.697	49.5697
420	49.887	50.7181	50.9782	23.3638	23.3915	23.8477			420	54.9572	56.0594	56.3637	38.2288	35.3994	32.1914
480	49.0306	49.9691	50.2366	21.3606	21.2325	21.4919			480	53.9502	55.5631	55.6586	30.5796	29.7279	28.5941
540	48.6197	49.247	49.7864	20.1196	20.2144	20.2022			540	53.3748	55.0635	55.2129	28.4619	28.3668	27.314
600	48.4068	49.0591	49.4594	19.3394	19.2872	19.2655			600	53.2151	55.057	55.1181	27.6041	27.5712	26.6947
660	47.8994	48.5077	49.0566	18.6107	18.6298	18.6277			660	53.3621	54.559	55.2878	26.9632	26.7292	25.9666
720	47.7237	48.1345	48.4547	18.1472	18.2771	18.2276			720	52.8562	54.7791	54.8138	26.5814	26.5778	25.6434
780	48.6048	47.9466	48.4334	17.7095	17.9084	17.6251			780	53.0143	55.0056	55.2911	26.3253	26.4264	25.0625
840	48.3029	47.7929	48.0662	17.2358	17.3419	17.2862			840	52.9147	54.8112	54.8022	25.9216	25.9474	24.9697
900	48.0974	47.5075	47.9572	17.1843	17.2537	17.0673			900	52.8784	54.2811	54.8836	25.6624	25.7219	24.7824
960	47.1098	47.7026	47.9643	16.8418	17.0453	16.8414			960	53.0886	54.2811	55.1497	25.2523	25.4608	24.5792
1020	3.89344	3.99128	3.94035	4.28191	4.42232	4.02914			1020	4.85009	4.93012	5.76226	4.63918	4.72137	5.01826
1080	3.92561	3.95713	3.92851	4.22784	4.43033	4.04796			1080	4.74418	4.78394	5.46957	4.58577	4.56069	4.88384
1140	3.92314	3.95225	3.90481	4.23041	4.35551	3.98677			1140	4.70465	4.75823	5.41137	4.55749	4.58078	4.89344
1200	3.92314	3.94249	3.95931	4.15832	4.3956	3.83615
1260	3.92561	3.91321	3.92851	4.15059	4.37155	4.00089
1320	3.86868	3.93761	3.8977	4.19179	4.3662	3.99148
