# Supplementary material for: An asymmetric nautilus-like HflK/C assembly controls FtsH proteolysis of membrane proteins
Source: EMBO J. 2025 Mar 13;44(9):2501–13. doi: 10.1038/s44318-025-00408-1 (PMC12048511; doi:10.1038/s44318-025-00408-1)
Supplement: Supplementary file 6 — Appendix Figure Source Data [file 44318_2025_408_MOESM6_ESM.zip]

Archive with 11 entries (10 files):
- SD_Apendix figures/
- SD_Apendix figures/~$Fig. S15B.xlsx
- __MACOSX/SD_Apendix figures/._~$Fig. S15B.xlsx
- SD_Apendix figures/Fig. S15B.xlsx
- __MACOSX/SD_Apendix figures/._Fig. S15B.xlsx
- SD_Apendix figures/Fig. S15a.xlsx
- __MACOSX/SD_Apendix figures/._Fig. S15a.xlsx
- SD_Apendix figures/Fig. S2B.xlsx
- __MACOSX/SD_Apendix figures/._Fig. S2B.xlsx
- SD_Apendix figures/Fig. S2D.xlsx
- __MACOSX/SD_Apendix figures/._Fig. S2D.xlsx
