# Supplementary material for: An asymmetric nautilus-like HflK/C assembly controls FtsH proteolysis of membrane proteins
Source: EMBO J. 2025 Mar 13;44(9):2501–13. doi: 10.1038/s44318-025-00408-1 (PMC12048511; doi:10.1038/s44318-025-00408-1)
Supplement: Supplementary file 6 — Appendix Figure Source Data [file 44318_2025_408_MOESM6_ESM.zip › SD_Apendix figures/Fig. S15B.xlsx]

## Sheet: Sheet1
Time(s)	Liposome (% of initial fluorescence)			FtsH(% of initial fluorescence)
	rep 1.	rep 2.	rep 3.	rep 1.	rep 2.	rep 3.
0	102.405	102.458	102.405	102.447	101.927	101.988
60	101.364	101.979	101.364	101.217	101.141	101.422
120	100.313	100.022	100.314	100.701	100.346	100.388
180	99.544	99.6515	99.544	99.4687	99.3789	99.7452
240	98.2656	98.2309	98.2656	98.1829	98.8989	98.8222
300	98.1084	97.658	98.1084	97.9821	98.3083	97.6335
360	91.3919	92.5937	91.3919	84.7369	85.2734	84.4464
420	90.5425	90.8627	90.5425	82.9659	83.8636	83.4291
480	88.5156	89.9901	88.5156	81.7471	83.155	82.409
540	86.9108	88.1753	86.9108	80.3693	81.7804	81.3889
600	85.4343	87.6319	86.0621	79.7055	80.6998	80.406
660	84.3712	86.5699	84.3712	78.5145	79.6594	79.483
720	83.5509	84.7333	83.551	77.8257	79.0915	78.5858
780	82.5511	84.0781	82.5511	77.0559	78.4632	77.7771
840	81.606	83.305	81.606	76.4925	77.6188	76.9227
900	81.1788	82.403	81.6422	75.7618	77.2545	76.5484
960	80.4593	81.6423	80.8539	75.0756	76.3397	75.4883
1020	4.73571	4.6529	4.73571	7.94879	7.38318	8.54379
1080	4.66564	4.1918	4.66564	7.69778	6.94089	8.16947
1140	4.62805	4.20577	4.62805	7.60574	6.85042	8.19518
