# Supplementary material for: An asymmetric nautilus-like HflK/C assembly controls FtsH proteolysis of membrane proteins
Source: EMBO J. 2025 Mar 13;44(9):2501–13. doi: 10.1038/s44318-025-00408-1 (PMC12048511; doi:10.1038/s44318-025-00408-1)
Supplement: Supplementary file 6 — Appendix Figure Source Data [file 44318_2025_408_MOESM6_ESM.zip › SD_Apendix figures/Fig. S15a.xlsx]

## Sheet: Sheet1
	liposome(% of initial fluorescence)			proteoliposome (% of initial fluorescence)
time (s)	rep.1	rep.2	rep.3	rep.1	rep.2	rep.3
0	100.889	101.884	100.758	106.339	108.019	108.828
60	100.524	100.564	101.264	108.017	102.403	103.643
120	101.025	99.2674	100.076	97.3514	100.281	100.374
180	99.7609	100.164	98.9794	99.0487	98.041	98.1603
240	99.485	99.549	99.2073	96.8314	96.3885	95.0179
300	98.3165	98.5712	99.715	92.412	94.8676	93.9762
360	88.1219	85.4462	81.4554	74.2766	74.1011	74.894
420	87.5437	83.5104	81.6667	73.9771	70.5391	72.1776
480	85.4297	82.6308	84.1161	72.2685	69.2793	70.2688
540	84.5735	82.214	84.6979	71.0628	69.014	69.1619
600	83.2122	82.0569	84.5923	69.9891	67.9861	68.9201
660	82.1045	81.8342	86.6563	70.2585	67.5724	68.3696
720	81.4715	81.987	85.4872	67.38	66.6198	67.7595
780	80.1082	81.6291	83.9827	68.4933	66.6135	66.2401
840	80.5079	81.7426	81.7148	63.2469	66.6532	67.7806
900	79.7653	81.3301	84.9499	62.9173	66.0599	66.5011
920	78.8808	81.2014	86.3302	63.3543	65.8468	65.7644
