# Supplementary material for: An asymmetric nautilus-like HflK/C assembly controls FtsH proteolysis of membrane proteins
Source: EMBO J. 2025 Mar 13;44(9):2501–13. doi: 10.1038/s44318-025-00408-1 (PMC12048511; doi:10.1038/s44318-025-00408-1)
Supplement: Supplementary file 6 — Appendix Figure Source Data [file 44318_2025_408_MOESM6_ESM.zip › SD_Apendix figures/Fig. S2B.xlsx]

## Sheet: Sheet1
Time (min)	BL21-C-FLAG (Ln (Abs.600)			BL21(Ln (Abs.600))
	rep1.	rep2.	rep3.	rep1.	rep2.	rep3.
0	-2.31062	-2.31264	-2.32075	-2.35388	-2.36766	-2.34758
2	-2.3076	-2.31062	-2.31668	-2.33925	-2.36127	-2.34237
4	-2.30559	-2.31062	-2.31668	-2.33925	-2.36127	-2.34445
6	-2.30559	-2.31264	-2.31567	-2.34029	-2.36234	-2.34341
8	-2.30559	-2.31264	-2.31466	-2.34341	-2.3634	-2.34445
10	-2.30659	-2.31062	-2.31567	-2.34133	-2.36234	-2.34341
12	-2.30459	-2.30961	-2.31365	-2.34133	-2.36234	-2.34237
14	-2.30459	-2.31264	-2.31365	-2.32996	-2.36127	-2.34341
16	-2.30459	-2.31163	-2.31466	-2.34341	-2.36234	-2.34133
18	-2.30359	-2.3076	-2.31365	-2.34029	-2.36127	-2.34237
20	-2.30259	-2.31062	-2.31365	-2.34654	-2.36234	-2.34237
22	-2.30359	-2.30961	-2.31466	-2.34029	-2.36021	-2.34029
24	-2.30259	-2.3076	-2.31264	-2.34549	-2.36234	-2.34445
26	-2.30259	-2.3076	-2.31264	-2.34029	-2.35916	-2.34133
28	-2.30259	-2.3076	-2.31163	-2.34237	-2.3581	-2.34133
30	-2.30059	-2.30559	-2.31062	-2.33614	-2.35704	-2.34029
32	-2.29859	-2.30559	-2.3076	-2.33304	-2.35599	-2.33718
34	-2.2976	-2.30459	-2.30359	-2.33304	-2.35388	-2.33511
36	-2.2976	-2.30559	-2.30259	-2.32996	-2.35178	-2.33201
38	-2.29561	-2.29959	-2.29959	-2.3279	-2.34654	-2.32585
40	-2.29363	-2.29959	-2.29561	-2.32893	-2.34341	-2.32381
42	-2.28967	-2.29363	-2.29066	-2.32279	-2.33614	-2.3177
44	-2.28671	-2.29066	-2.28475	-2.3177	-2.33408	-2.31466
46	-2.28278	-2.28376	-2.28082	-2.31264	-2.32893	-2.3076
48	-2.27985	-2.28082	-2.27594	-2.31062	-2.32279	-2.30559
50	-2.27594	-2.27692	-2.27012	-2.30559	-2.31871	-2.30059
52	-2.27109	-2.27109	-2.26915	-2.30059	-2.31365	-2.2976
54	-2.26818	-2.26915	-2.26529	-2.2966	-2.31163	-2.29263
56	-2.26336	-2.26433	-2.25857	-2.29263	-2.30559	-2.28671
58	-2.25666	-2.25857	-2.2557	-2.29066	-2.30059	-2.28376
60	-2.25379	-2.2557	-2.2481	-2.2818	-2.29561	-2.27497
62	-2.24904	-2.24904	-2.24055	-2.27789	-2.2877	-2.27303
64	-2.24526	-2.24432	-2.23773	-2.27303	-2.28573	-2.26625
66	-2.24055	-2.24149	-2.2312	-2.26722	-2.2818	-2.26336
68	-2.23399	-2.23399	-2.22748	-2.2624	-2.27206	-2.2557
70	-2.23213	-2.23026	-2.22193	-2.25857	-2.27012	-2.25189
72	-2.22285	-2.22285	-2.21733	-2.25189	-2.26144	-2.2462
74	-2.21733	-2.21641	-2.20727	-2.2462	-2.25475	-2.24055
76	-2.21274	-2.21274	-2.20274	-2.23961	-2.24904	-2.23213
78	-2.20727	-2.20455	-2.19732	-2.23586	-2.24337	-2.2247
80	-2.19823	-2.20003	-2.18658	-2.22748	-2.23399	-2.21641
82	-2.19104	-2.19373	-2.1848	-2.22008	-2.22748	-2.21092
84	-2.18836	-2.18303	-2.17595	-2.21366	-2.22101	-2.20274
86	-2.17683	-2.17948	-2.16718	-2.20365	-2.21092	-2.19283
88	-2.16893	-2.17243	-2.16022	-2.19642	-2.20365	-2.18658
90	-2.16022	-2.16109	-2.14815	-2.18391	-2.19463	-2.17772
92	-2.15244	-2.1533	-2.13877	-2.17595	-2.18658	-2.17507
94	-2.14217	-2.14387	-2.12863	-2.16456	-2.17331	-2.16109
96	-2.13369	-2.13369	-2.11777	-2.15589	-2.16544	-2.15503
98	-2.12444	-2.1236	-2.10784	-2.14644	-2.15417	-2.14473
100	-2.11611	-2.11445	-2.09395	-2.13453	-2.1533	-2.13116
102	-2.10537	-2.1062	-2.0907	-2.12528	-2.13453	-2.11943
104	-2.09395	-2.09232	-2.07306	-2.10373	-2.12528	-2.10373
106	-2.08184	-2.08425	-2.06121	-2.09801	-2.11445	-2.0907
108	-2.07227	-2.0683	-2.04253	-2.08506	-2.0972	-2.08184
110	-2.05807	-2.05885	-2.03256	-2.07625	-2.08586	-2.0691
112	-2.04485	-2.03792	-2.01966	-2.06278	-2.07784	-2.05572
114	-2.03103	-2.03256	-2.00471	-2.04717	-2.06751	-2.03868
116	-2.01665	-2.01665	-1.98924	-2.03332	-2.05027	-2.01141
118	-2.001	-1.99584	-1.97113	-2.02344	-2.03485	-2.00545
120	-1.98704	-1.98704	-1.95687	-2.00619	-2.01966	-1.98704
122	-1.97113	-1.96897	-1.93655	-1.9885	-1.99952	-1.97328
124	-1.95404	-1.95334	-1.91528	-1.96611	-1.98268	-1.94841
126	-1.93725	-1.93378	-1.90314	-1.95052	-1.96326	-1.93655
128	-1.92415	-1.91664	-1.88256	-1.93309	-1.94771	-1.91393
130	-1.89912	-1.89712	-1.86821	-1.9119	-1.92483	-1.89048
132	-1.87797	-1.87471	-1.842	-1.89712	-1.90247	-1.87405
134	-1.86304	-1.8547	-1.82449	-1.8734	-1.88256	-1.85024
136	-1.83446	-1.83571	-1.8012	-1.85087	-1.85854	-1.82325
138	-1.81646	-1.81217	-1.78082	-1.81585	-1.82822	-1.79939
140	-1.79456	-1.78856	-1.75794	-1.80484	-1.81646	-1.78023
142	-1.76843	-1.76609	-1.73443	-1.78023	-1.78797	-1.75794
144	-1.75331	-1.75043	-1.71424	-1.75968	-1.76902	-1.735
146	-1.73104	-1.72149	-1.68794	-1.73727	-1.74354	-1.7076
148	-1.7076	-1.70101	-1.65863	-1.69991	-1.71258	-1.67078
150	-1.68362	-1.67611	-1.62913	-1.67504	-1.6847	-1.64041
152	-1.65705	-1.64558	-1.60694	-1.66073	-1.66178	-1.62404
154	-1.63527	-1.62455	-1.57939	-1.62404	-1.63887	-1.59209
156	-1.60594	-1.59553	-1.5507	-1.58964	-1.60147	-1.55353
158	-1.58475	-1.56542	-1.51823	-1.56446	-1.58377	-1.53109
160	-1.55495	-1.53712	-1.49165	-1.53758	-1.54693	-1.49299
162	-1.52326	-1.50328	-1.45843	-1.51231	-1.51914	-1.46188
164	-1.48944	-1.47185	-1.4184	-1.47142	-1.47229	-1.41387
166	-1.46059	-1.44096	-1.39433	-1.44689	-1.45329	-1.4008
168	-1.43046	-1.4065	-1.36532	-1.40609	-1.41552	-1.36532
170	-1.39756	-1.37437	-1.33218	-1.38111	-1.3843	-1.33941
172	-1.36963	-1.3463	-1.31976	-1.36767	-1.37872	-1.33408
174	-1.33903	-1.32238	-1.30232	-1.34669	-1.3661	-1.31416
176	-1.3149	-1.30195	-1.28518	-1.33256	-1.34707	-1.30342
178	-1.28049	-1.27906	-1.26302	-1.30933	-1.33256	-1.27619
180	-1.26514	-1.26443	-1.24306	-1.29062	-1.30896	-1.25667
182	-1.25351	-1.25421	-1.22384	-1.26549	-1.2769	-1.21773
184	-1.23787	-1.22997	-1.20231	-1.25456	-1.26196	-1.20531
186	-1.21942	-1.20832	-1.17409	-1.22418	-1.24029	-1.17701
188	-1.19237	-1.1845	-1.141	-1.1881	-1.20297	-1.14037
190	-1.17215	-1.1555	-1.11383	-1.16315	-1.17636	-1.11139
192	-1.14445	-1.13196	-1.08028	-1.12024	-1.13631	-1.06857
194	-1.11933	-1.10232	-1.05297	-1.10957	-1.11261	-1.04668
196	-1.09512	-1.06421	-1.0139	-1.07236	-1.07763	-1.0139
198	-1.06421	-1.04555	-0.987518	-1.04015	-1.04441	-0.980829
200	-1.03818	-1.01583	-0.954772	-1.00923	-1.01666	-0.949072
202	-1.0013	-0.982698	-0.919045	-0.976306	-0.982698	-0.915041
204	-0.97392	-0.948298	-0.890623	-0.943919	-0.953214	-0.886732
206	-0.941352	-0.919546	-0.855196	-0.907331	-0.918293	-0.85144
208	-0.909315	-0.881648	-0.821435	-0.876109	-0.889405	-0.819164
210	-0.879236	-0.852143	-0.792526	-0.852612	-0.859202	-0.789438
212	-0.850035	-0.820981	-0.763784	-0.819391	-0.828738	-0.760998
214	-0.814637	-0.783948	-0.729396	-0.789878	-0.80207	-0.745072
216	-0.787458	-0.760998	-0.714575	-0.768949	-0.78614	-0.724019
218	-0.754597	-0.728153	-0.692148	-0.750988	-0.767009	-0.706232
220	-0.723606	-0.709277	-0.675897	-0.73272	-0.745072	-0.682801
222	-0.701986	-0.694348	-0.652005	-0.703804	-0.718465	-0.6632
224	-0.681219	-0.672561	-0.635067	-0.689354	-0.70239	-0.651046
226	-0.667674	-0.654888	-0.623435	-0.672169	-0.687961	-0.635822
228	-0.647409	-0.635822	-0.611199	-0.657201	-0.67119	-0.618968
230	-0.635256	-0.616742	-0.595113	-0.643215	-0.66223	-0.590771
232	-0.611014	-0.602941	-0.576253	-0.623808	-0.613782	-0.558791
234	-0.592759	-0.585549	-0.538368	-0.588607	-0.593664	-0.542488
236	-0.58268	-0.570222	-0.509493	-0.557917	-0.573943	-0.523067
238	-0.568102	-0.537683	-0.496594	-0.543177	-0.560541	-0.511659
240	-0.541628	-0.51869	-0.490696	-0.530178	-0.545935	-0.494132
242	-0.517179	-0.501371	-0.480458	-0.521044	-0.529329	-0.477391
244	-0.499556	-0.482238	-0.461083	-0.504015	-0.516341	-0.46426
246	-0.481429	-0.469844	-0.448947	-0.489064	-0.496923	-0.44379
248	-0.46633	-0.456022	-0.430937	-0.475459	-0.484346	-0.436337
250	-0.453343	-0.445662	-0.424189	-0.465374	-0.471284	-0.424954
252	-0.437885	-0.430475	-0.410679	-0.453973	-0.456022	-0.401971
254	-0.428939	-0.415515	-0.394377	-0.43866	-0.440678	-0.39839
256	-0.419767	-0.406165	-0.387281	-0.420224	-0.425413	-0.384927
258	-0.403467	-0.392302	-0.375858	-0.407818	-0.409473	-0.370194
260	-0.392746	-0.381846	-0.361831	-0.396307	-0.397944	-0.353395
262	-0.38126	-0.371209	-0.356104	-0.396307	-0.389346	-0.352114
264	-0.371064	-0.359823	-0.343195	-0.380968	-0.376003	-0.339256
266	-0.360683	-0.350693	-0.333517	-0.371644	-0.364851	-0.329616
268	-0.349699	-0.341646	-0.323655	-0.36054	-0.350267	-0.315944
270	-0.335053	-0.3267	-0.311428	-0.347149	-0.333517	-0.3007
272	-0.328643	-0.319792	-0.302593	-0.337012	-0.328087	-0.29558
274	-0.317729	-0.307613	-0.289818	-0.324761	-0.31718	-0.282363
276	-0.307613	-0.296386	-0.28117	-0.312795	-0.305032	-0.27194
278	-0.297059	-0.288082	-0.270759	-0.303947	-0.291556	-0.251414
280	-0.288616	-0.279714	-0.262404	-0.29464	-0.283956	-0.254892
282	-0.277072	-0.269842	-0.252444	-0.282363	-0.269711	-0.238892
284	-0.268926	-0.2567	-0.241817	-0.271284	-0.263055	-0.236482
286	-0.259808	-0.245773	-0.229413	-0.259937	-0.2518	-0.225271
288	-0.249744	-0.236989	-0.222769	-0.253087	-0.239527	-0.21965
290	-0.239781	-0.229413	-0.218405	-0.247436	-0.225271	-0.207147
292	-0.231554	-0.21965	-0.209364	-0.2394	-0.215671	-0.195285
294	-0.223144	-0.213565	-0.204322	-0.226399	-0.209611	-0.186812
296	-0.216789	-0.20469	-0.198817	-0.214556	-0.201627	-0.179605
298	-0.206532	-0.199061	-0.188018	-0.203218	-0.19565	-0.174115
300	-0.199671	-0.193342	-0.175664	-0.195042	-0.186571	-0.16511
302	-0.193463	-0.188018	-0.166999	-0.187656	-0.181762	-0.159934
304	-0.186691	-0.17483	-0.158761	-0.180443	-0.172688	-0.150242
306	-0.180563	-0.163225	-0.150009	-0.172926	-0.162754	-0.145373
308	-0.167354	-0.152103	-0.143062	-0.163578	-0.144564	-0.130906
310	-0.155368	-0.147225	-0.136049	-0.156537	-0.136163	-0.121603
312	-0.145026	-0.137654	-0.127152	-0.145026	-0.123638	-0.102587
314	-0.138343	-0.133417	-0.122055	-0.141794	-0.11991	-0.101701
316	-0.130223	-0.126244	-0.116534	-0.129539	-0.108254	-0.0962907
318	-0.124657	-0.120813	-0.110373	-0.114289	-0.103362	-0.0916768
320	-0.117883	-0.115748	-0.102808	-0.10536	-0.0962907	-0.0793679
322	-0.110261	-0.107697	-0.0958503	-0.0958503	-0.0897059	-0.0695645
324	-0.103584	-0.10303	-0.0846868	-0.0969515	-0.0857758	-0.0686001
326	-0.0977231	-0.0935417	-0.0719257	-0.0903624	-0.0803428	-0.0626204
328	-0.0933222	-0.0791514	-0.0646452	-0.0830556	-0.0764492	-0.0576291
330	-0.0866478	-0.0703152	-0.0613436	-0.0758017	-0.0697789	-0.0497156
332	-0.0774211	-0.0618754	-0.0563587	-0.0707444	-0.0656058	-0.0469868
334	-0.0643252	-0.057947	-0.0541394	-0.0648586	-0.0612373	-0.0415514
336	-0.0526627	-0.0507671	-0.0426988	-0.0582649	-0.0569937	-0.039989
338	-0.0492953	-0.0496105	-0.0416557	-0.0557241	-0.05509	-0.0364565
340	-0.0438474	-0.0411345	-0.0354199	-0.0507671	-0.0506619	-0.0291199
342	-0.0393647	-0.0378057	-0.0297378	-0.0471964	-0.0490852	-0.0292229
344	-0.0362491	-0.03335	-0.0261387	-0.0428031	-0.0454159	-0.025523
346	-0.0299439	-0.027474	-0.0213258	-0.038429	-0.0424901	-0.0213258
348	-0.0258308	-0.0240878	-0.0172479	-0.0338671	-0.0401972	-0.0183677
350	-0.0211215	-0.0202027	-0.0139975	-0.0303561	-0.0356272	-0.0152152
352	-0.0148091	-0.0127813	-0.0085363	-0.025523	-0.0328332	-0.0080322
354	-0.0110609	-0.0116678	-0.0041084	-0.0211215	-0.0300469	-0.0077298
356	-0.0057163	-0.007226	-0.0018016	-0.0192848	-0.0276796	-0.0046106
358	-0.0022024	-0.0052136	0.00169856	-0.0166376	-0.0246001	-0.0013008
360	0.00179838	-0.0011006	0.00508704	-0.013592	-0.0208151	0.00139902
362	0.00578324	0.00239712	0.00905884	-0.0111621	-0.0176549	0.00429078
364	0.00876151	0.00637961	0.0118297	-0.0068232	-0.0150121	0.00895974
366	0.0127188	0.00945516	0.0144945	-0.0037069	-0.012275	0.0100493
368	0.0159718	0.0144945	0.018331	-0.0006002	-0.0107577	0.0117309
370	0.0201947	0.0166604	0.0205866	0.001998	-0.0063199	0.0150856
372	0.0234235	0.0182328	0.0235212	0.00518653	-0.004008	0.0180364
374	0.026934	0.0207825	0.0271287	0.00905884	-0.0009004	0.02137
376	0.0305292	0.0249853	0.0285875	0.0104453	0.00249688	0.022935
378	0.0330478	0.0276152	0.0316924	0.0134097	0.00369317	0.028879
380	0.0371031	0.0302382	0.0342082	0.0158734	0.00707491	0.0289761
382	0.0404699	0.0347878	0.0377774	0.0185273	0.0101483	0.0314018
384	0.0426763	0.0358496	0.0398936	0.0211742	0.0129162	0.034981
386	0.0460244	0.039413	0.0425804	0.0211742	0.0159718	0.0372958
388	0.0487902	0.0414298	0.0453557	0.0238142	0.0184291	0.040662
390	0.0514533	0.0426763	0.0466927	0.0265446	0.0214679	0.0430595
392	0.0542988	0.0464064	0.049171	0.029753	0.0230327	0.045069
394	0.0571362	0.0490758	0.0517382	0.0314018	0.0260575	0.047742
396	0.0588348	0.0498372	0.0540146	0.0345946	0.0282959	0.0518332
398	0.061001	0.0524976	0.0544882	0.0367176	0.0314018	0.0537303
400	0.0636319	0.0554347	0.0569473	0.0386436	0.034498	0.0571362
