# Supplementary material for: An asymmetric nautilus-like HflK/C assembly controls FtsH proteolysis of membrane proteins
Source: EMBO J. 2025 Mar 13;44(9):2501–13. doi: 10.1038/s44318-025-00408-1 (PMC12048511; doi:10.1038/s44318-025-00408-1)
Supplement: Supplementary file 6 — Appendix Figure Source Data [file 44318_2025_408_MOESM6_ESM.zip › SD_Apendix figures/Fig. S2D.xlsx]

## Sheet: Sheet1
Time (s)	FtsH/HflK/C			no enzyme
	Mean	SD	N	Mean	SD	N		Y-axis: Normalized Absorbance at 340 nm
0	1.002	0.00198915	5	1.00001	0.00260555	5
15	1.00142	0.00242678	5	0.998177	0.0021372	5
30	1.00146	0.00440685	5	0.998671	0.00305149	5
45	1.00117	0.00479813	5	0.999747	0.00253339	5
60	0.998988	0.00629705	5	1.00036	0.00286131	5
75	0.996806	0.00349706	5	1.00211	0.0037447	5
90	0.99394	0.00614246	5	1.00144	0.00425384	5
105	0.992021	0.00395652	5	1.00277	0.00396915	5
120	0.988241	0.00731036	5	1.00309	0.00463856	5
135	0.986444	0.00467465	5	1.00467	0.00503055	5
150	0.981736	0.00902339	5	1.00478	0.00512603	5
165	0.978513	0.00680931	5	1.00556	0.00564087	5
180	0.974652	0.00815117	5	1.00734	0.00567872	5
195	0.971496	0.0065494	5	1.00631	0.00759418	5
210	0.967733	0.0103396	5	1.00808	0.00697897	5
225	0.962557	0.00904698	5	1.00835	0.00803911	5
240	0.958075	0.0109508	5	1.00924	0.00881008	5
255	0.954642	0.00933367	5	1.01026	0.00885987	5
270	0.951399	0.0109142	5	1.01076	0.0104637	5
285	0.946923	0.00953305	5	1.01228	0.0116954	5
300	0.940809	0.0116816	5	1.01115	0.012466	5
315	0.937054	0.0116831	5	1.01315	0.0122688	5
330	0.931472	0.0135336	5	1.0134	0.0131263	5
345	0.927134	0.0125993	5	1.01498	0.0142149	5
360	0.921801	0.0150145	5	1.0158	0.0145375	5
375	0.91715	0.0141539	5	1.01528	0.0153328	5
390	0.911128	0.0170021	5	1.01699	0.0150274	5
405	0.908027	0.0152404	5	1.01799	0.0168278	5
420	0.903167	0.018057	5	1.01891	0.0173615	5
435	0.897189	0.0167925	5	1.01936	0.0180696	5
450	0.891393	0.0189955	5	1.02088	0.0193651	5
465	0.886508	0.0182983	5	1.02105	0.0192401	5
480	0.87932	0.0201772	5	1.02224	0.0212523	5
495	0.875325	0.0184448	5	1.02321	0.0218355	5
510	0.869476	0.0199231	5	1.02331	0.0218328	5
525	0.860546	0.0200851	5	1.02485	0.0215724	5
540	0.857482	0.0230595	5	1.02543	0.0222855	5
555	0.851651	0.0209101	5	1.02688	0.022722	5
570	0.844595	0.0229361	5	1.02771	0.023487	5
585	0.839241	0.0234448	5	1.02792	0.0238531	5
600	0.831598	0.0243813	5	1.02947	0.0235966	5
615	0.82709	0.0246971	5	1.02962	0.0247656	5
630	0.820597	0.0251395	5	1.0311	0.0256027	5
645	0.815298	0.0251031	5	1.03186	0.026849	5
660	0.808697	0.0256297	5	1.03346	0.0275663	5
675	0.801358	0.025176	5	1.03496	0.0269642	5
690	0.793827	0.0270495	5	1.03613	0.0269407	5
705	0.78666	0.0278414	5	1.03655	0.0268317	5
720	0.78179	0.0286331	5	1.03725	0.0283701	5
735	0.773289	0.0298693	5	1.03901	0.0270693	5
750	0.768073	0.0298323	5	1.03921	0.0288701	5
765	0.761788	0.03063	5	1.0408	0.027926	5
780	0.752699	0.0307455	5	1.04091	0.0283479	5
795	0.747614	0.0305757	5	1.04264	0.029225	5
810	0.742083	0.0311124	5	1.04449	0.0304704	5
825	0.736134	0.0285776	5	1.04559	0.0322607	5
840	0.729965	0.0304479	5	1.04642	0.0310714	5
855	0.722041	0.0287188	5	1.04785	0.031748	5
870	0.716768	0.0284198	5	1.04915	0.0320333	5
885	0.71051	0.0268048	5	1.04987	0.0321704	5
900	0.705932	0.0242108	5	1.05021	0.0329695	5
915	0.701067	0.0220771	5	1.05257	0.0338029	5
930	0.696747	0.0201022	5	1.052	0.0342701	5
945	0.692081	0.0176308	5	1.05458	0.0346093	5
960	0.68767	0.0137354	5	1.05459	0.0363272	5
975	0.683237	0.0126384	5	1.05673	0.0355333	5
990	0.679969	0.009828	5	1.05803	0.0368202	5
1005	0.676322	0.00975883	5	1.0589	0.0367799	5
